# Supplementary material for: Surviving the Heat: Genetic Diversity and Adaptation in Sudanese Butana Cattle
Source: Genes (Basel). 2025 Nov 30;16(12):1429. doi: 10.3390/genes16121429 (PMC12732583; doi:10.3390/genes16121429)
Supplement: Supplementary file 1 [file genes-16-01429-s001.zip]

Archive with 1 entries (1 files):
- genes-3870915-supplementary.xlsx
