# Supplementary material for: Surviving the Heat: Genetic Diversity and Adaptation in Sudanese Butana Cattle
Source: Genes (Basel). 2025 Nov 30;16(12):1429. doi: 10.3390/genes16121429 (PMC12732583; doi:10.3390/genes16121429)
Supplement: Supplementary file 1 [file genes-16-01429-s001.zip › genes-3870915-supplementary.xlsx]

## Sheet: Overview
Supporting information for
Surviving the heat: Genetic diversity and adaptation in Sudanese Butana cattle
Guilherme B. Neumann1,2, Paula Korkuć1,2, Siham A. Rahmatalla1,3, Monika Reißmann1, Elhady A. M. Omer4, Salma Elzaki1,4, and Gudrun A. Brockmann1*
1 Albrecht Daniel Thaer- Institute for Agricultural and Horticultural Sciences, Animal Breeding and Molecular Genetics, Humboldt University of Berlin, Invalidenstr. 42, 10115 Berlin, Germany; siham.rahmatalla@hu-berlin.de (S.A.R.); monika.reissmann@hu-berlin.de (M.R.); salmafaroug@hotmail.com (S.E.); gudrun.brockmann@hu-berlin.de (G.A.B.)
2 Leibniz Institute for Zoo and Wildlife Research, Alfred-Kowalke-Straße 17, 10315 Berlin, Germany; neumann@izw-berlin.de (G.B.N); korkuc@izw-berlin.de (P.K)
3 Department of Dairy Production, Faculty of Animal Production, University of Khartoum, P.O. Box 32, 13314 Khartoum North, Shambat, Sudan; alhadibkr@gmail.com (E.A.M.O.);
4 Department of Genetics and Animal Breeding, Faculty of Animal Production, University of Khartoum, P.O. Box 32, 13314 Khartoum North, Shambat, Sudan
* Correspondence: gudrun.brockmann@agrar.hu-berlin.de (G.A.B.)
Table of contents:
Table S1: Summary statistics of genetic diversity and runs of homozygosity (RoH) in the investigated cattle breeds
Table S2: Results of outgroup f3-statistics testing shared genetic drift between pairs of cattle populations
Table S3: Summary of 553 variants unique to Butana cattle with MAF> 0.05 and moderate or high impact on gene transcripts
Table S4: KEGG and Reactome terms enriched among genes harboring Butana-specific variants with minor allele frequency (MAF)>0.05 and predicted moderate or high impact on transcripts
Table S5: Genomic regions with a high density of runs of homozygosity (RoHs), referred to as RoH islands, identified in pure Butana cattle
Table S6: Gene ontology (GO) molecular function terms enriched among genes in RoH islands of Butana cattle

## Sheet: Table S1
Table S1. Summary statistics of genetic diversity and runs of homozygosity (RoH) in the investigated cattle breeds. n: number of individuals. FST: pairwise fixation index between each breed and Butana. #variants: total number of segregating sites. πTotMean(%): mean nucleotide diversity (± SD). FHom(%): genomic inbreeding coefficient based on observed versus expected homozygosity (± SD). FRoH(%): …
Breed	n	FST	#Polymorphisms	πTotMean (%)	FHom (%)	FRoH > 50 Kb (%)	FRoH > 100 Kb (%)	FRoH > 1 Mb (%)	FRoH > 2 Mb (%)	FRoH > 4 Mb (%)
Butana	33	-	26198273	0.32 (0.02)	4.7 (3.0)	15.39 (2.21)	12.11 (2.29)	2.16 (1.76)	0.96 (1.16)	0.32 (0.61)
Begait	9	0.032297	25738153	0.33 (0.02)	8.9 (5.6)	16.37 (3.86)	13.15 (3.86)	2.40 (2.75)	1.15 (1.60)	0.32 (0.43)
Fogera	13	0.042042	27518719	0.33 (0.02)	18.3 (16.0)	16.45 (2.98)	13.27 (3.07)	2.52 (2.75)	1.39 (1.83)	0.59 (0.81)
Afar	14	0.042151	27901416	0.34 (0.02)	6.1 (4.5)	15.84 (1.71)	12.53 (1.74)	1.93 (1.40)	0.76 (0.91)	0.23 (0.38)
Arsi	10	0.042317	26269086	0.33 (0.02)	11.2 (4.3)	18.31 (3.89)	15.19 (3.98)	3.99 (3.97)	2.57 (3.08)	1.18 (1.75)
Horro	11	0.043155	26639072	0.33 (0.02)	12.4 (6.8)	17.02 (3.12)	13.82 (3.22)	2.69 (3.08)	1.58 (2.38)	0.69 (1.21)
Ethiopian Boran	10	0.044868	26001891	0.33 (0.02)	10.3 (5.4)	18.17 (2.77)	14.91 (2.82)	3.42 (2.81)	1.99 (2.32)	0.94 (1.53)
Kenana	17	0.046368	25996395	0.32 (0.02)	14.5 (12.5)	17.11 (1.55)	13.87 (1.51)	2.75 (1.42)	1.55 (1.16)	0.72 (0.70)
Goffa	13	0.049413	26819198	0.33 (0.02)	16.5 (17.0)	17.66 (2.12)	14.62 (2.15)	3.20 (2.34)	1.95 (2.03)	0.76 (1.16)
Ogaden	12	0.053593	25706256	0.32 (0.02)	11.7 (10.4)	18.57 (3.70)	15.32 (3.82)	3.61 (3.93)	2.27 (3.38)	1.05 (1.89)
Mursi	10	0.053793	25765448	0.32 (0.02)	10.5 (5.5)	16.72 (2.40)	13.65 (2.48)	2.46 (2.49)	1.50 (2.04)	0.74 (1.14)
Gabrialli	5	0.061561	24384899	0.36 (0.02)	17.5 (15.9)	12.72 (7.26)	9.57 (5.90)	2.38 (2.19)	1.02 (1.01)	0.18 (0.26)
Achai	5	0.068759	23485098	0.35 (0.02)	6.3 (5.2)	14.60 (2.07)	10.63 (2.12)	1.49 (1.82)	0.69 (0.87)	0.13 (0.18)
Sheko	9	0.073423	24393368	0.31 (0.02)	7.2 (2.3)	16.37 (1.18)	13.17 (1.13)	1.50 (0.68)	0.53 (0.40)	0.10 (0.16)
Brahman	50	0.084394	33232679	0.34 (0.02)	11.1 (8.2)	22.20 (4.55)	18.49 (4.33)	6.73 (3.52)	3.56 (2.90)	0.98 (1.53)
Cholistani	5	0.08693	23105531	0.35 (0.02)	20.0 (19.2)	16.59 (10.05)	12.87 (8.40)	3.52 (4.17)	1.74 (2.29)	0.21 (0.28)
Dianzhong	6	0.091811	27583755	0.37 (0.02)	10.8 (3.1)	17.60 (1.57)	13.91 (1.57)	1.55 (1.18)	0.74 (0.73)	0.18 (0.23)
Xuanhan	5	0.094796	25528524	0.36 (0.02)	5.1 (2.6)	15.49 (1.18)	12.79 (1.11)	3.85 (0.42)	2.46 (0.57)	0.67 (0.46)
Bhagnari	5	0.094862	22237185	0.34 (0.02)	4.9 (4.4)	18.27 (4.13)	13.87 (4.15)	2.99 (2.24)	1.31 (1.01)	0.06 (0.09)
Sahiwal	6	0.096332	22609601	0.33 (0.02)	3.1 (2.8)	16.28 (8.03)	12.55 (6.43)	2.79 (2.07)	1.07 (0.79)	0.21 (0.22)
Dhanni	5	0.097147	21911139	0.33 (0.02)	11.0 (11.4)	15.72 (9.01)	12.01 (7.05)	2.13 (1.75)	0.86 (0.80)	0.12 (0.18)
Weining	5	0.098513	24234015	0.34 (0.02)	10.4 (8.0)	18.28 (3.72)	15.56 (3.87)	6.18 (4.17)	4.42 (2.97)	1.69 (1.04)
Gir	5	0.101381	21176797	0.32 (0.02)	14.5 (10.2)	19.98 (9.35)	16.32 (7.98)	5.30 (3.32)	2.93 (2.79)	1.07 (1.42)
Red Sindhi	7	0.102382	23227450	0.32 (0.03)	11.6 (11.0)	22.67 (9.84)	18.77 (9.96)	7.39 (8.11)	4.66 (5.48)	1.48 (1.82)
Dajal	5	0.102416	21873113	0.33 (0.02)	8.9 (7.3)	23.24 (7.81)	18.94 (8.04)	6.48 (5.66)	3.19 (2.99)	0.89 (0.94)
Ankole	8	0.126923	20177007	0.26 (0.01)	19.2 (4.1)	18.19 (5.46)	14.90 (4.91)	1.70 (0.98)	0.66 (0.54)	0.26 (0.38)
Tharparkar	6	0.158632	19583252	0.28 (0.02)	9.7 (8.0)	28.33 (9.62)	24.08 (9.32)	8.25 (6.51)	4.25 (3.95)	1.13 (1.09)
Wannan	7	0.181177	25950483	0.36 (0.03)	2.1 (1.7)	27.64 (0.70)	24.56 (0.79)	5.60 (0.97)	2.70 (0.62)	0.61 (0.36)
Holstein	50	0.316573	14369366	0.14 (0.01)	7.6 (8.0)	29.00 (3.98)	24.27 (4.14)	11.74 (3.62)	7.90 (3.31)	3.37 (2.30)

## Sheet: Table S2
Table S2. Results of outgroup f3-statistics testing shared genetic drift between pairs of cattle populations. Reference: target population. Source 1 and Source 2: Test populations. f3 values are reported with SE, z-scores, and p-values. Positive f3 values indicate evidence of shared ancestry between Source 1 and Source 2 since divergence from the Reference population.
Reference	Source 1	Source 2	f3	SE	z-score	p-value
Afar	Butana	Ankole	0.00109191	8.09552e-05	13.4879	9.21374e-42
Ankole	Butana	Afar	0.00870977	0.000432727	20.1277	2.11069e-90
Butana	Afar	Ankole	0.00363569	0.000103879	34.9993	1.15283e-268
Afar	Butana	Brahman	0.0011197	5.80723e-05	19.2811	3.87063e-83
Brahman	Butana	Afar	0.00610598	0.000106225	57.4813	0
Butana	Afar	Brahman	0.0036079	7.86327e-05	45.883	0
Afar	Butana	Fogera	0.000886609	3.67013e-05	24.1574	3.12131e-129
Butana	Afar	Fogera	0.00384099	6.33089e-05	60.6707	0
Fogera	Butana	Afar	0.000866376	4.97871e-05	17.4016	4.01151e-68
Afar	Butana	Goffa	0.000721501	4.89151e-05	14.7501	1.53605e-49
Butana	Afar	Goffa	0.0040061	5.57512e-05	71.8567	0
Goffa	Butana	Afar	0.00140839	6.70139e-05	21.0164	2.32173e-98
Afar	Butana	Holstein	0.00209401	0.000122597	17.0804	1.03845e-65
Butana	Afar	Holstein	0.0026336	0.000143302	18.378	9.85514e-76
Holstein	Butana	Afar	0.0287597	0.000439076	65.5004	0
Afar	Butana	Kenana	0.00173988	5.00622e-05	34.7544	5.9466e-265
Butana	Afar	Kenana	0.00298772	6.49997e-05	45.9651	0
Kenana	Butana	Afar	0.00226971	4.82896e-05	47.0021	0
Afar	Butana	Cholistani	0.00107715	6.10224e-05	17.6517	4.93694e-70
Butana	Afar	Cholistani	0.00365045	7.89004e-05	46.2665	0
Cholistani	Butana	Afar	0.00676951	0.000228658	29.6054	6.36641e-193
Achai	Butana	Afar	0.00442015	0.000133	33.2343	1.72085e-242
Afar	Butana	Achai	0.00109527	5.20816e-05	21.0298	1.75062e-98
Butana	Afar	Achai	0.00363234	6.88324e-05	52.7707	0
Afar	Butana	Bhagnari	0.00100681	6.26999e-05	16.0576	2.52872e-58
Bhagnari	Butana	Afar	0.00702172	0.000173103	40.5639	0
Butana	Afar	Bhagnari	0.00372079	8.61906e-05	43.1694	0
Afar	Butana	Dhanni	0.00100141	6.20918e-05	16.1278	8.13571e-59
Butana	Afar	Dhanni	0.0037262	7.57801e-05	49.1712	0
Dhanni	Butana	Afar	0.00762169	0.000177837	42.8577	0
Afar	Butana	Dajal	0.000974978	7.32269e-05	13.3145	9.53222e-41
Butana	Afar	Dajal	0.00375262	9.34608e-05	40.1518	0
Dajal	Butana	Afar	0.0079311	0.000220882	35.9065	1.20924e-282
Afar	Butana	Gabrialli	0.00112382	4.67604e-05	24.0336	6.19543e-128
Butana	Afar	Gabrialli	0.00360378	7.0339e-05	51.2345	0
Gabrialli	Butana	Afar	0.00385378	0.000104314	36.944	4.54625e-299
Afar	Butana	RedSindhi	0.00106863	5.77045e-05	18.519	7.25536e-77
Butana	Afar	RedSindhi	0.00365897	7.9859e-05	45.8179	0
RedSindhi	Butana	Afar	0.00835942	0.00025791	32.4122	9.2385e-231
Afar	Butana	Sahiwal	0.00102398	6.39315e-05	16.0168	4.87713e-58
Butana	Afar	Sahiwal	0.00370362	7.72665e-05	47.9331	0
Sahiwal	Butana	Afar	0.00741129	0.00018157	40.8177	0
Afar	Butana	Tharparkar	0.000989167	6.78407e-05	14.5807	1.86338e-48
Butana	Afar	Tharparkar	0.00373843	8.1787e-05	45.7094	0
Tharparkar	Butana	Afar	0.0150802	0.000376772	40.0248	0
Afar	Butana	Ogaden	0.00060489	3.75252e-05	16.1195	9.30545e-59
Butana	Afar	Ogaden	0.00412271	5.9857e-05	68.876	0
Ogaden	Butana	Afar	0.00195298	7.35026e-05	26.5702	7.5035e-156
Afar	Butana	Arsi	0.000732743	4.16596e-05	17.5888	1.50083e-69
Arsi	Butana	Afar	0.000661321	4.87262e-05	13.5722	2.92691e-42
Butana	Afar	Arsi	0.00399486	5.82567e-05	68.5734	0
Afar	Butana	Begait	0.00168691	6.11272e-05	27.5967	6.09474e-168
Begait	Butana	Afar	0.000633905	4.31033e-05	14.7066	2.92362e-49
Butana	Afar	Begait	0.00304069	5.23846e-05	58.0455	0
Afar	Butana	EthiopianBoran	0.000612074	4.0454e-05	15.1301	5.12697e-52
Butana	Afar	EthiopianBoran	0.00411553	7.02319e-05	58.5991	0
EthiopianBoran	Butana	Afar	0.000933052	5.00732e-05	18.6338	8.54726e-78
Afar	Butana	Mursi	0.000846919	4.97623e-05	17.0193	2.95363e-65
Butana	Afar	Mursi	0.00388068	6.34249e-05	61.1855	0
Mursi	Butana	Afar	0.00181235	0.000119933	15.1114	6.81073e-52
Afar	Butana	Sheko	0.00100573	5.11238e-05	19.6725	1.85514e-86
Butana	Afar	Sheko	0.00372187	7.29378e-05	51.028	0
Sheko	Butana	Afar	0.00386772	0.000211664	18.2729	6.8013e-75
Afar	Butana	Horro	0.000798306	4.30652e-05	18.5372	5.17352e-77
Butana	Afar	Horro	0.0039293	5.96113e-05	65.9152	0
Horro	Butana	Afar	0.00082994	4.84189e-05	17.1408	3.68153e-66
Afar	Butana	Gir	0.00100333	6.07787e-05	16.5079	1.60945e-61
Butana	Afar	Gir	0.00372427	8.64973e-05	43.0565	0
Gir	Butana	Afar	0.00801326	0.000171616	46.6929	0
Afar	Butana	Dianzhong	0.00109542	4.52444e-05	24.2113	8.45774e-130
Butana	Afar	Dianzhong	0.00363218	6.5196e-05	55.7117	0
Dianzhong	Butana	Afar	0.00793326	0.000158856	49.9399	0
Afar	Butana	Xuanhan	0.00148926	5.63341e-05	26.4362	2.62918e-154
Butana	Afar	Xuanhan	0.00323834	6.92179e-05	46.7848	0
Xuanhan	Butana	Afar	0.00831396	0.000144446	57.5575	0
Afar	Butana	Weining	0.00150387	5.42936e-05	27.6989	3.59923e-169
Butana	Afar	Weining	0.00322373	7.84179e-05	41.1096	0
Weining	Butana	Afar	0.00805353	0.000191614	42.03	0
Afar	Butana	Wannan	0.0010879	5.09623e-05	21.3471	2.0745e-101
Butana	Afar	Wannan	0.00363971	7.18088e-05	50.686	0
Wannan	Butana	Afar	0.0206032	0.000318729	64.6415	0
Ankole	Butana	Brahman	0.0109003	0.000433205	25.162	5.22233e-140
Brahman	Butana	Ankole	0.00826872	0.000124245	66.5515	0
Butana	Ankole	Brahman	0.00144516	9.40959e-05	15.3584	1.5558e-53
Ankole	Butana	Fogera	0.00787271	0.000406011	19.3904	4.65054e-84
Butana	Ankole	Fogera	0.00447276	0.000138988	32.1808	1.6382e-227
Fogera	Butana	Ankole	0.00023461	9.05025e-05	2.59231	0.00476669
Ankole	Butana	Goffa	0.0073857	0.000342949	21.5359	3.58933e-103
Butana	Ankole	Goffa	0.00495976	0.000152026	32.6245	9.21629e-234
Goffa	Butana	Ankole	0.000454732	9.22822e-05	4.92763	4.16165e-07
Ankole	Butana	Holstein	0.00113014	0.000155935	7.24755	2.12189e-13
Butana	Ankole	Holstein	0.0112153	0.000449507	24.9503	1.05971e-137
Holstein	Butana	Ankole	0.0201779	0.000344158	58.6298	0
Ankole	Butana	Kenana	0.00891165	0.000411766	21.6425	3.57593e-104
Butana	Ankole	Kenana	0.00343381	9.56313e-05	35.9068	1.19628e-282
Kenana	Butana	Ankole	0.00182362	8.87033e-05	20.5587	3.21668e-94
Ankole	Butana	Cholistani	0.0114014	0.000489695	23.2828	3.31128e-120
Butana	Ankole	Cholistani	0.000944016	0.000121873	7.74588	4.74611e-15
Cholistani	Butana	Ankole	0.00947595	0.000299187	31.6723	1.87021e-220
Achai	Butana	Ankole	0.00633514	0.000194873	32.509	3.97809e-232
Ankole	Butana	Achai	0.0106281	0.000424071	25.0621	6.44316e-139
Butana	Ankole	Achai	0.00171734	0.000119861	14.3278	7.33472e-47
Ankole	Butana	Bhagnari	0.011914	0.000508906	23.4111	1.64712e-121
Bhagnari	Butana	Ankole	0.0103111	0.000261267	39.4657	0
Butana	Ankole	Bhagnari	0.000431431	0.000138018	3.12591	0.000886279
Ankole	Butana	Dhanni	0.0116984	0.000495753	23.5972	2.05893e-123
Butana	Ankole	Dhanni	0.00064711	0.000139418	4.6415	1.72945e-06
Dhanni	Butana	Ankole	0.0107008	0.000253615	42.1929	0
Ankole	Butana	Dajal	0.0120646	0.000507176	23.7878	2.23346e-125
Butana	Ankole	Dajal	0.000280864	0.000130965	2.14458	0.0159932
Dajal	Butana	Ankole	0.0114029	0.000268023	42.5444	0
Ankole	Butana	Gabrialli	0.0103261	0.000424326	24.3352	4.15837e-131
Butana	Ankole	Gabrialli	0.00201939	0.000112272	17.9866	1.24061e-72
Gabrialli	Butana	Ankole	0.00543817	0.000156829	34.6757	9.15749e-264
Ankole	Butana	RedSindhi	0.0115377	0.00046407	24.8619	9.61415e-137
Butana	Ankole	RedSindhi	0.000807785	0.000109327	7.38868	7.41468e-14
RedSindhi	Butana	Ankole	0.0112106	0.000325447	34.4468	2.5141e-260
Ankole	Butana	Sahiwal	0.0116279	0.000496615	23.4144	1.52444e-121
Butana	Ankole	Sahiwal	0.00071753	0.000133824	5.36175	4.12098e-08
Sahiwal	Butana	Ankole	0.0103974	0.000267051	38.934	0
Ankole	Butana	Tharparkar	0.0119105	0.000491579	24.229	5.505e-130
Butana	Ankole	Tharparkar	0.000434988	0.000126091	3.4498	0.000280501
Tharparkar	Butana	Ankole	0.0183837	0.000429258	42.8266	0
Ankole	Butana	Ogaden	0.00822583	0.000384292	21.4052	5.97535e-102
Butana	Ankole	Ogaden	0.00411963	0.000113987	36.1412	2.5575e-286
Ogaden	Butana	Ankole	0.00195605	9.42154e-05	20.7615	4.82535e-96
Ankole	Butana	Arsi	0.00785277	0.000356872	22.0045	1.30389e-107
Arsi	Butana	Ankole	0.000163489	8.18364e-05	1.99776	0.0228713
Butana	Ankole	Arsi	0.00449269	0.000129288	34.7494	7.07609e-265
Ankole	Butana	Begait	0.00932425	0.000454241	20.5271	6.16592e-94
Begait	Butana	Ankole	0.000653384	5.55473e-05	11.7627	3.03798e-32
Butana	Ankole	Begait	0.00302121	8.193e-05	36.8755	5.70811e-298
Ankole	Butana	EthiopianBoran	0.00826008	0.000403413	20.4755	1.78038e-93
Butana	Ankole	EthiopianBoran	0.00408539	0.000123357	33.1183	8.10253e-241
EthiopianBoran	Butana	Ankole	0.000963194	0.000115109	8.3677	2.93769e-17
Ankole	Butana	Mursi	0.00643164	0.000271304	23.7064	1.54867e-124
Butana	Ankole	Mursi	0.00591382	0.000209829	28.184	4.59292e-175
Mursi	Butana	Ankole	-0.000220792	9.15324e-05	-2.41217	0.00792894
Ankole	Butana	Sheko	0.00522439	0.000211876	24.6578	1.51768e-134
Butana	Ankole	Sheko	0.00712107	0.000297964	23.8991	1.56472e-126
Sheko	Butana	Ankole	0.00046852	0.000142354	3.29124	0.000498734
Ankole	Butana	Horro	0.00751966	0.000340447	22.0876	2.07957e-108
Butana	Ankole	Horro	0.0048258	0.000149669	32.2432	2.1907e-228
Horro	Butana	Ankole	-6.65653e-05	0.000111808	-0.595351	0.275804
Ankole	Butana	Gir	0.0116247	0.000467775	24.851	1.26115e-136
Butana	Ankole	Gir	0.000720789	0.000134155	5.37282	3.87573e-08
Gir	Butana	Ankole	0.0110167	0.000234424	46.9949	0
Ankole	Butana	Dianzhong	0.0106391	0.000451168	23.5812	3.00504e-123
Butana	Ankole	Dianzhong	0.00170637	9.20618e-05	18.535	5.38949e-77
Dianzhong	Butana	Ankole	0.00985907	0.000220131	44.7873	0
Ankole	Butana	Xuanhan	0.00695053	0.000338248	20.5486	3.96074e-94
Butana	Ankole	Xuanhan	0.00539494	0.000151057	35.7145	1.17728e-279
Xuanhan	Butana	Ankole	0.00615736	0.000111025	55.4592	0
Ankole	Butana	Weining	0.00645239	0.000287085	22.4756	3.59626e-112
Butana	Ankole	Weining	0.00589307	0.000203007	29.0289	1.42093e-185
Weining	Butana	Ankole	0.00538419	8.65136e-05	62.2352	0
Ankole	Butana	Wannan	0.0107267	0.000514445	20.8511	7.44793e-97
Butana	Ankole	Wannan	0.00161873	0.000132926	12.1777	2.04322e-34
Wannan	Butana	Ankole	0.0226241	0.000381816	59.254	0
Brahman	Butana	Fogera	0.00655057	0.00011851	55.2744	0
Butana	Brahman	Fogera	0.00316332	6.77031e-05	46.7234	0
Fogera	Butana	Brahman	0.00154405	8.79381e-05	17.5584	2.56505e-69
Brahman	Butana	Goffa	0.00656152	0.000113418	57.8524	0
Butana	Brahman	Goffa	0.00315236	7.10291e-05	44.3813	0
Goffa	Butana	Brahman	0.00226213	0.000110299	20.5091	8.9284e-94
Brahman	Butana	Holstein	0.00901415	0.000229734	39.2374	0
Butana	Brahman	Holstein	0.000699737	0.000181679	3.85151	5.86959e-05
Holstein	Butana	Brahman	0.0306935	0.000482666	63.5916	0
Brahman	Butana	Kenana	0.00693619	0.00013644	50.8369	0
Butana	Brahman	Kenana	0.0027777	6.03791e-05	46.0043	0
Kenana	Butana	Brahman	0.00247974	5.42065e-05	45.7461	0
Brahman	Butana	Cholistani	0.00230586	0.000102811	22.4282	1.0446e-111
Butana	Brahman	Cholistani	0.00740802	0.000115762	63.9937	0
Cholistani	Butana	Brahman	0.00301194	0.00018982	15.8674	5.32824e-57
Achai	Butana	Brahman	0.00126528	0.000106804	11.8468	1.11783e-32
Brahman	Butana	Achai	0.00292668	0.000108794	26.9012	1.06318e-159
Butana	Brahman	Achai	0.0067872	9.08082e-05	74.7422	0
Bhagnari	Butana	Brahman	0.00299004	0.000143756	20.7993	2.19586e-96
Brahman	Butana	Bhagnari	0.00196141	0.0001198	16.3723	1.50799e-60
Butana	Brahman	Bhagnari	0.00775247	0.000123125	62.9642	0
Brahman	Butana	Dhanni	0.00210928	0.000117083	18.0153	7.38889e-73
Butana	Brahman	Dhanni	0.0076046	0.000112446	67.629	0
Dhanni	Butana	Brahman	0.00374328	0.000151777	24.663	1.33474e-134
Brahman	Butana	Dajal	0.00193698	0.00013659	14.181	6.00613e-46
Butana	Brahman	Dajal	0.0077769	0.000126696	61.3826	0
Dajal	Butana	Brahman	0.00390683	0.000181858	21.4828	1.12748e-102
Brahman	Butana	Gabrialli	0.00310559	0.00011189	27.7557	7.43613e-170
Butana	Brahman	Gabrialli	0.00660829	8.77588e-05	75.3006	0
Gabrialli	Butana	Brahman	0.000849264	8.70134e-05	9.76015	8.34541e-23
Brahman	Butana	RedSindhi	0.00219919	0.000141087	15.5875	4.42655e-55
Butana	Brahman	RedSindhi	0.00751469	0.00013596	55.2715	0
RedSindhi	Butana	Brahman	0.0045037	0.000216441	20.808	1.83155e-96
Brahman	Butana	Sahiwal	0.00212175	0.000123958	17.1166	5.58032e-66
Butana	Brahman	Sahiwal	0.00759214	0.000111035	68.3758	0
Sahiwal	Butana	Brahman	0.00352277	0.000168854	20.8628	5.83195e-97
Brahman	Butana	Tharparkar	0.00182034	0.000127123	14.3195	8.26541e-47
Butana	Brahman	Tharparkar	0.00789354	0.000134945	58.4945	0
Tharparkar	Butana	Brahman	0.0109251	0.000384415	28.4201	5.70781e-178
Brahman	Butana	Ogaden	0.00627057	0.000113803	55.1001	0
Butana	Brahman	Ogaden	0.00344332	6.04081e-05	57.0009	0
Ogaden	Butana	Brahman	0.00263237	7.54812e-05	34.8745	9.05511e-267
Arsi	Butana	Brahman	0.00136817	7.41623e-05	18.4483	2.69057e-76
Brahman	Butana	Arsi	0.00642588	0.000119362	53.8351	0
Butana	Brahman	Arsi	0.00328801	5.94654e-05	55.2928	0
Begait	Butana	Brahman	0.000771903	5.64201e-05	13.6814	6.55716e-43
Brahman	Butana	Begait	0.00681119	0.000123665	55.0778	0
Butana	Brahman	Begait	0.00290269	5.03743e-05	57.6225	0
Brahman	Butana	EthiopianBoran	0.00621373	0.000114819	54.1175	0
Butana	Brahman	EthiopianBoran	0.00350016	7.19514e-05	48.6462	0
EthiopianBoran	Butana	Brahman	0.00154842	6.48643e-05	23.8717	3.01413e-126
Brahman	Butana	Mursi	0.00708014	0.000116163	60.9499	0
Butana	Brahman	Mursi	0.00263374	7.1562e-05	36.8036	8.08504e-297
Mursi	Butana	Brahman	0.00305929	0.00016607	18.4217	4.3998e-76
Brahman	Butana	Sheko	0.00774709	0.000128206	60.4271	0
Butana	Brahman	Sheko	0.00196679	9.11281e-05	21.5827	1.30582e-103
Sheko	Butana	Brahman	0.0056228	0.000259138	21.6981	1.06908e-104
Brahman	Butana	Horro	0.00664652	0.000125032	53.1587	0
Butana	Brahman	Horro	0.00306736	6.27138e-05	48.9105	0
Horro	Butana	Brahman	0.00169187	8.8613e-05	19.0928	1.44906e-81
Brahman	Butana	Gir	0.00142992	0.000100602	14.2137	3.76687e-46
Butana	Brahman	Gir	0.00828396	0.000117306	70.6185	0
Gir	Butana	Brahman	0.00345357	0.000159449	21.6593	2.48362e-104
Brahman	Butana	Dianzhong	0.00289795	0.000137903	21.0144	2.42162e-98
Butana	Brahman	Dianzhong	0.00681594	0.000118142	57.6928	0
Dianzhong	Butana	Brahman	0.0047495	0.00013321	35.6542	1.01418e-278
Brahman	Butana	Xuanhan	0.00541266	0.000146141	37.0372	1.44318e-300
Butana	Brahman	Xuanhan	0.00430122	0.000102424	41.9942	0
Xuanhan	Butana	Brahman	0.00725108	0.000130788	55.4414	0
Brahman	Butana	Weining	0.00573767	0.000141803	40.4623	0
Butana	Brahman	Weining	0.00397621	0.000105381	37.7319	0
Weining	Butana	Brahman	0.00730105	0.00020584	35.4696	7.23417e-276
Brahman	Butana	Wannan	0.00296437	0.000133763	22.1613	4.05867e-109
Butana	Brahman	Wannan	0.00674951	0.000105651	63.8852	0
Wannan	Butana	Brahman	0.0174933	0.000336163	52.0383	0
Butana	Fogera	Goffa	0.00418352	6.87671e-05	60.836	0
Fogera	Butana	Goffa	0.000523853	4.33572e-05	12.0822	6.55813e-34
Goffa	Butana	Fogera	0.00123098	6.33492e-05	19.4316	2.08577e-84
Butana	Fogera	Holstein	0.00409948	0.000186986	21.924	7.66854e-107
Fogera	Butana	Holstein	0.000607891	0.000135282	4.49351	3.50294e-06
Holstein	Butana	Fogera	0.0272938	0.000435601	62.6578	0
Butana	Fogera	Kenana	0.00301762	5.82763e-05	51.7813	0
Fogera	Butana	Kenana	0.00168975	4.83601e-05	34.9409	8.90083e-268
Kenana	Butana	Fogera	0.00223981	5.68902e-05	39.3708	0
Butana	Fogera	Cholistani	0.00311191	7.7729e-05	40.0354	0
Cholistani	Butana	Fogera	0.00730805	0.000243463	30.017	2.94437e-198
Fogera	Butana	Cholistani	0.00159545	9.89688e-05	16.1208	9.11174e-59
Achai	Butana	Fogera	0.00482656	0.000139442	34.6135	7.91431e-263
Butana	Fogera	Achai	0.00322592	5.88164e-05	54.8472	0
Fogera	Butana	Achai	0.00148145	8.41031e-05	17.6147	9.49969e-70
Bhagnari	Butana	Fogera	0.0076949	0.000183647	41.9004	0
Butana	Fogera	Bhagnari	0.00304761	7.07343e-05	43.0854	0
Fogera	Butana	Bhagnari	0.00165975	0.000109269	15.1896	2.0722e-52
Butana	Fogera	Dhanni	0.00314061	7.63339e-05	41.1431	0
Dhanni	Butana	Fogera	0.00820727	0.000199438	41.1521	0
Fogera	Butana	Dhanni	0.00156675	9.96697e-05	15.7195	5.55989e-56
Butana	Fogera	Dajal	0.00303864	8.08134e-05	37.6006	0
Dajal	Butana	Fogera	0.00864509	0.000244417	35.3702	2.45269e-274
Fogera	Butana	Dajal	0.00166873	0.000106058	15.7341	4.41517e-56
Butana	Fogera	Gabrialli	0.00328644	6.28574e-05	52.2841	0
Fogera	Butana	Gabrialli	0.00142092	7.3788e-05	19.2568	6.18983e-83
Gabrialli	Butana	Fogera	0.00417111	9.41355e-05	44.3097	0
Butana	Fogera	RedSindhi	0.00309075	6.18238e-05	49.9928	0
Fogera	Butana	RedSindhi	0.00161662	9.55349e-05	16.9218	1.55393e-64
RedSindhi	Butana	Fogera	0.00892764	0.000290081	30.7764	2.71166e-208
Butana	Fogera	Sahiwal	0.00313755	7.02999e-05	44.631	0
Fogera	Butana	Sahiwal	0.00156982	0.000101143	15.5208	1.25452e-54
Sahiwal	Butana	Fogera	0.00797736	0.000184239	43.2991	0
Butana	Fogera	Tharparkar	0.00304914	7.79883e-05	39.0974	0
Fogera	Butana	Tharparkar	0.00165823	0.000103254	16.0597	2.44455e-58
Tharparkar	Butana	Fogera	0.0157695	0.000384057	41.0604	0
Butana	Fogera	Ogaden	0.00392608	6.42237e-05	61.1314	0
Fogera	Butana	Ogaden	0.000781287	4.34811e-05	17.9684	1.72254e-72
Ogaden	Butana	Fogera	0.00214961	5.10714e-05	42.0902	0
Arsi	Butana	Fogera	0.000523018	3.16713e-05	16.5139	1.45713e-61
Butana	Fogera	Arsi	0.00413316	7.05014e-05	58.6253	0
Fogera	Butana	Arsi	0.000574207	3.93406e-05	14.5958	1.49344e-48
Begait	Butana	Fogera	0.000666086	4.42372e-05	15.0572	1.54813e-51
Butana	Fogera	Begait	0.00300851	4.62481e-05	65.0516	0
Fogera	Butana	Begait	0.00169886	6.05672e-05	28.0491	2.04839e-173
Butana	Fogera	EthiopianBoran	0.00395287	6.70135e-05	58.9862	0
EthiopianBoran	Butana	Fogera	0.00109571	4.8134e-05	22.7637	5.25007e-115
Fogera	Butana	EthiopianBoran	0.000754496	4.74571e-05	15.8985	3.24501e-57
Butana	Fogera	Mursi	0.0042264	9.48966e-05	44.5369	0
Fogera	Butana	Mursi	0.000480968	5.1772e-05	9.29012	7.70572e-21
Mursi	Butana	Fogera	0.00146663	9.15885e-05	16.0133	5.15943e-58
Butana	Fogera	Sheko	0.00432213	0.000122089	35.4015	8.09552e-275
Fogera	Butana	Sheko	0.000385241	6.61194e-05	5.82645	2.83094e-09
Sheko	Butana	Fogera	0.00326746	0.000177389	18.4198	4.55698e-76
Butana	Fogera	Horro	0.00419655	6.75901e-05	62.0882	0
Fogera	Butana	Horro	0.000510823	3.66128e-05	13.952	1.52953e-44
Horro	Butana	Fogera	0.00056269	3.55691e-05	15.8196	1.13968e-56
Butana	Fogera	Gir	0.00312972	7.98624e-05	39.1889	0
Fogera	Butana	Gir	0.00157765	0.000104621	15.0797	1.10134e-51
Gir	Butana	Fogera	0.00860781	0.000197075	43.6779	0
Butana	Fogera	Dianzhong	0.0032746	6.07731e-05	53.8825	0
Dianzhong	Butana	Fogera	0.00829084	0.00016786	49.3913	0
Fogera	Butana	Dianzhong	0.00143276	7.8928e-05	18.1528	6.10097e-74
Butana	Fogera	Xuanhan	0.00361886	8.56825e-05	42.2358	0
Fogera	Butana	Xuanhan	0.0010885	5.61925e-05	19.371	6.77991e-84
Xuanhan	Butana	Fogera	0.00793343	0.00013851	57.277	0
Butana	Fogera	Weining	0.00364815	9.08241e-05	40.1673	0
Fogera	Butana	Weining	0.00105921	4.75606e-05	22.2708	3.54619e-110
Weining	Butana	Fogera	0.00762911	0.000193071	39.5144	0
Butana	Fogera	Wannan	0.00322885	6.37158e-05	50.6759	0
Fogera	Butana	Wannan	0.00147851	8.8611e-05	16.6854	8.36906e-63
Wannan	Butana	Fogera	0.021014	0.000340727	61.674	0
Butana	Goffa	Holstein	0.00463051	0.000218821	21.1612	1.08807e-99
Goffa	Butana	Holstein	0.000783985	0.000148399	5.28295	6.356e-08
Holstein	Butana	Goffa	0.0267627	0.000398527	67.1542	0
Butana	Goffa	Kenana	0.00308164	5.58415e-05	55.1856	0
Goffa	Butana	Kenana	0.00233285	8.15214e-05	28.6164	2.10014e-180
Kenana	Butana	Goffa	0.00217579	4.54777e-05	47.843	0
Butana	Goffa	Cholistani	0.00304305	7.89934e-05	38.5229	0
Cholistani	Butana	Goffa	0.00737691	0.000258962	28.4864	8.63346e-179
Goffa	Butana	Cholistani	0.00237144	0.000118444	20.0216	1.78534e-89
Achai	Butana	Goffa	0.00482637	0.000150851	31.9943	6.54407e-225
Butana	Goffa	Achai	0.00322612	6.47822e-05	49.7994	0
Goffa	Butana	Achai	0.00218838	9.22231e-05	23.7291	9.03074e-125
Bhagnari	Butana	Goffa	0.00776018	0.000167182	46.4176	0
Butana	Goffa	Bhagnari	0.00298233	8.27295e-05	36.0491	7.1232e-285
Goffa	Butana	Bhagnari	0.00243216	0.000125113	19.4398	1.77775e-84
Butana	Goffa	Dhanni	0.00304354	8.57653e-05	35.4868	3.92791e-276
Dhanni	Butana	Goffa	0.00830435	0.000204738	40.5609	0
Goffa	Butana	Dhanni	0.00237096	0.000121839	19.4597	1.20596e-84
Butana	Goffa	Dajal	0.00296987	8.74268e-05	33.9699	3.10092e-253
Dajal	Butana	Goffa	0.00871385	0.000247416	35.2194	5.04671e-272
Goffa	Butana	Dajal	0.00244462	0.000127706	19.1426	5.57808e-82
Butana	Goffa	Gabrialli	0.00325489	6.87777e-05	47.3247	0
Gabrialli	Butana	Goffa	0.00420267	0.000114531	36.6945	4.46885e-295
Goffa	Butana	Gabrialli	0.0021596	9.47389e-05	22.7953	2.55238e-115
Butana	Goffa	RedSindhi	0.00303808	7.0829e-05	42.8932	0
Goffa	Butana	RedSindhi	0.00237641	0.000117221	20.273	1.1133e-91
RedSindhi	Butana	Goffa	0.00898031	0.000285411	31.4645	1.32947e-217
Butana	Goffa	Sahiwal	0.00301464	7.26805e-05	41.4779	0
Goffa	Butana	Sahiwal	0.00239985	0.000119703	20.0485	1.04012e-89
Sahiwal	Butana	Goffa	0.00810027	0.000214106	37.8329	0
Butana	Goffa	Tharparkar	0.00296539	8.68156e-05	34.1573	5.20928e-256
Goffa	Butana	Tharparkar	0.00244911	0.000125949	19.4452	1.60012e-84
Tharparkar	Butana	Goffa	0.0158533	0.000369561	42.8976	0
Butana	Goffa	Ogaden	0.00423025	5.78496e-05	73.125	0
Goffa	Butana	Ogaden	0.00118424	6.73688e-05	17.5785	1.79987e-69
Ogaden	Butana	Goffa	0.00184544	5.25043e-05	35.1483	6.17026e-271
Arsi	Butana	Goffa	0.000319573	3.73145e-05	8.5643	5.43672e-18
Butana	Goffa	Arsi	0.00433661	6.25615e-05	69.3176	0
Goffa	Butana	Arsi	0.00107788	5.12829e-05	21.0184	2.22595e-98
Begait	Butana	Goffa	0.000639695	4.97125e-05	12.8679	3.41161e-38
Butana	Goffa	Begait	0.0030349	6.12447e-05	49.5537	0
Goffa	Butana	Begait	0.00237959	7.76229e-05	30.6558	1.10591e-206
Butana	Goffa	EthiopianBoran	0.00432633	6.18917e-05	69.9017	0
EthiopianBoran	Butana	Goffa	0.000722245	5.26318e-05	13.7226	3.71753e-43
Goffa	Butana	EthiopianBoran	0.00108816	7.36188e-05	14.781	9.71302e-50
Butana	Goffa	Mursi	0.00475239	0.000101875	46.6494	0
Goffa	Butana	Mursi	0.000662102	3.62229e-05	18.2786	6.12655e-75
Mursi	Butana	Goffa	0.000940643	6.45692e-05	14.568	2.2442e-48
Butana	Goffa	Sheko	0.0048401	0.000135464	35.7298	6.81289e-280
Goffa	Butana	Sheko	0.000574391	6.0206e-05	9.54042	7.11275e-22
Sheko	Butana	Goffa	0.00274949	0.000138795	19.8097	1.22771e-87
Butana	Goffa	Horro	0.00435896	6.87452e-05	63.4075	0
Goffa	Butana	Horro	0.00105553	4.64559e-05	22.7211	1.3859e-114
Horro	Butana	Goffa	0.000400273	3.35476e-05	11.9315	4.05494e-33
Butana	Goffa	Gir	0.00306553	8.77171e-05	34.9479	6.96804e-268
Gir	Butana	Goffa	0.008672	0.000193119	44.905	0
Goffa	Butana	Gir	0.00234896	0.000124693	18.8379	1.84666e-79
Butana	Goffa	Dianzhong	0.0032686	6.58574e-05	49.6315	0
Dianzhong	Butana	Goffa	0.00829684	0.000168385	49.2731	0
Goffa	Butana	Dianzhong	0.00214589	0.000101978	21.0426	1.33656e-98
Butana	Goffa	Xuanhan	0.0037968	8.93059e-05	42.5146	0
Goffa	Butana	Xuanhan	0.00161769	5.39008e-05	30.0123	3.39098e-198
Xuanhan	Butana	Goffa	0.0077555	0.000125357	61.8673	0
Butana	Goffa	Weining	0.00386844	0.000100263	38.583	0
Goffa	Butana	Weining	0.00154606	4.49682e-05	34.3811	2.41628e-259
Weining	Butana	Goffa	0.00740883	0.000162897	45.4817	0
Butana	Goffa	Wannan	0.00319705	8.12303e-05	39.3579	0
Goffa	Butana	Wannan	0.00221744	0.000124964	17.7446	9.48732e-71
Wannan	Butana	Goffa	0.0210458	0.000343682	61.2363	0
Butana	Holstein	Kenana	0.00376478	0.00014935	25.2077	1.64903e-140
Holstein	Butana	Kenana	0.0276285	0.00045255	61.0506	0
Kenana	Butana	Holstein	0.00149265	0.000144181	10.3526	2.03636e-25
Butana	Holstein	Cholistani	-0.000508636	0.000142295	-3.57451	0.000175442
Cholistani	Butana	Holstein	0.0109286	0.000319024	34.2564	1.75109e-257
Holstein	Butana	Cholistani	0.0319019	0.000488816	65.2636	0
Achai	Butana	Holstein	0.00666215	0.000287252	23.1927	2.69752e-119
Butana	Holstein	Achai	0.00139033	0.000221744	6.26997	1.80559e-10
Holstein	Butana	Achai	0.0300029	0.000415664	72.1807	0
Bhagnari	Butana	Holstein	0.012595	0.000302714	41.6069	0
Butana	Holstein	Bhagnari	-0.00185247	0.00015477	-11.9692	2.57615e-33
Holstein	Butana	Bhagnari	0.0332457	0.000512805	64.8311	0
Butana	Holstein	Dhanni	-0.00139779	0.000154275	-9.06034	6.50223e-20
Dhanni	Butana	Holstein	0.0127457	0.000239753	53.1616	0
Holstein	Butana	Dhanni	0.032791	0.000485596	67.5274	0
Butana	Holstein	Dajal	-0.00215664	0.000161448	-13.3581	5.31207e-41
Dajal	Butana	Holstein	0.0138404	0.000335518	41.2507	0
Holstein	Butana	Dajal	0.0335499	0.000510604	65.7063	0
Butana	Holstein	Gabrialli	0.00205981	0.000163007	12.6363	6.65874e-37
Gabrialli	Butana	Holstein	0.00539775	0.000183289	29.4494	6.40713e-191
Holstein	Butana	Gabrialli	0.0293334	0.00042628	68.8126	0
Butana	Holstein	RedSindhi	-0.000736897	0.000217985	-3.38049	0.000361784
Holstein	Butana	RedSindhi	0.0321302	0.000495681	64.8202	0
RedSindhi	Butana	Holstein	0.0127553	0.000466465	27.3446	6.25997e-165
Butana	Holstein	Sahiwal	-0.00126461	0.000193413	-6.53837	3.10965e-11
Holstein	Butana	Sahiwal	0.0326579	0.000560175	58.2994	0
Sahiwal	Butana	Holstein	0.0123795	0.000345918	35.7874	8.67199e-281
Butana	Holstein	Tharparkar	-0.00172314	0.000158827	-10.8491	1.00699e-27
Holstein	Butana	Tharparkar	0.0331164	0.000466724	70.9549	0
Tharparkar	Butana	Holstein	0.0205418	0.00045206	45.4404	0
Butana	Holstein	Ogaden	0.00345239	0.000156594	22.0467	5.13742e-108
Holstein	Butana	Ogaden	0.0279409	0.000417398	66.9406	0
Ogaden	Butana	Holstein	0.0026233	0.000132101	19.8583	4.67098e-88
Arsi	Butana	Holstein	0.00073559	0.000142885	5.14812	1.31555e-07
Butana	Holstein	Arsi	0.00392059	0.000194608	20.146	1.45879e-90
Holstein	Butana	Arsi	0.0274727	0.00040306	68.1602	0
Begait	Butana	Holstein	0.000861587	8.52339e-05	10.1085	2.53269e-24
Butana	Holstein	Begait	0.00281301	0.000114218	24.6285	3.12806e-134
Holstein	Butana	Begait	0.0285802	0.000457308	62.4967	0
Butana	Holstein	EthiopianBoran	0.00311436	0.000198239	15.7101	6.44878e-56
EthiopianBoran	Butana	Holstein	0.00193422	0.000194452	9.94703	1.29911e-23
Holstein	Butana	EthiopianBoran	0.0282789	0.000420969	67.1757	0
Butana	Holstein	Mursi	0.00614271	0.000273476	22.4616	4.9287e-112
Holstein	Butana	Mursi	0.0252505	0.000377816	66.833	0
Mursi	Butana	Holstein	-0.000449674	0.000142642	-3.15246	0.000809505
Butana	Holstein	Sheko	0.00836439	0.000345388	24.2174	7.29452e-130
Holstein	Butana	Sheko	0.0230289	0.000359302	64.0934	0
Sheko	Butana	Holstein	-0.000774804	0.00013608	-5.69375	6.21395e-09
Butana	Holstein	Horro	0.00455372	0.000211082	21.5733	1.60015e-103
Holstein	Butana	Horro	0.0268395	0.000409044	65.6153	0
Horro	Butana	Holstein	0.000205514	0.000168177	1.22201	0.110852
Butana	Holstein	Gir	-0.00134748	0.00020352	-6.62084	1.78582e-11
Gir	Butana	Holstein	0.013085	0.000309208	42.3178	0
Holstein	Butana	Gir	0.0327407	0.000468987	69.8116	0
Butana	Holstein	Dianzhong	0.00127439	0.000138924	9.17327	2.29442e-20
Dianzhong	Butana	Holstein	0.0102911	0.000245486	41.9211	0
Holstein	Butana	Dianzhong	0.0301189	0.000467256	64.459	0
Butana	Holstein	Xuanhan	0.0104505	0.000184713	56.5769	0
Holstein	Butana	Xuanhan	0.0209428	0.000399217	52.4595	0
Xuanhan	Butana	Holstein	0.00110181	0.000162471	6.78155	5.94467e-12
Butana	Holstein	Weining	0.0122634	0.000316658	38.7277	0
Holstein	Butana	Weining	0.0191298	0.00033816	56.5704	0
Weining	Butana	Holstein	-0.000986159	0.000200775	-4.91177	4.51289e-07
Butana	Holstein	Wannan	0.00120719	0.000158241	7.62877	1.18502e-14
Holstein	Butana	Wannan	0.0301861	0.000519581	58.097	0
Wannan	Butana	Holstein	0.0230357	0.000371106	62.0731	0
Butana	Kenana	Cholistani	0.00269741	6.28434e-05	42.9227	0
Cholistani	Butana	Kenana	0.00772255	0.000227777	33.904	2.90809e-252
Kenana	Butana	Cholistani	0.00256002	5.6473e-05	45.3318	0
Achai	Butana	Kenana	0.00525577	0.000159067	33.0411	1.04403e-239
Butana	Kenana	Achai	0.00279672	5.96247e-05	46.9053	0
Kenana	Butana	Achai	0.00246072	5.89264e-05	41.7591	0
Bhagnari	Butana	Kenana	0.00808554	0.000201891	40.0491	0
Butana	Kenana	Bhagnari	0.00265697	7.67183e-05	34.6328	4.05475e-263
Kenana	Butana	Bhagnari	0.00260046	7.50499e-05	34.6498	2.24903e-263
Butana	Kenana	Dhanni	0.00275622	7.5938e-05	36.2956	9.49162e-289
Dhanni	Butana	Kenana	0.00859166	0.000183748	46.7578	0
Kenana	Butana	Dhanni	0.00250121	7.04849e-05	35.4858	4.06991e-276
Butana	Kenana	Dajal	0.0026639	7.98538e-05	33.3597	2.63475e-244
Dajal	Butana	Kenana	0.00901983	0.000217318	41.5052	0
Kenana	Butana	Dajal	0.00259353	7.6826e-05	33.7586	3.99757e-250
Butana	Kenana	Gabrialli	0.00282728	5.81006e-05	48.6618	0
Gabrialli	Butana	Kenana	0.00463028	9.22948e-05	50.1684	0
Kenana	Butana	Gabrialli	0.00243016	5.54728e-05	43.8081	0
Butana	Kenana	RedSindhi	0.00269042	6.84812e-05	39.287	0
Kenana	Butana	RedSindhi	0.00256701	6.8839e-05	37.2901	1.18733e-304
RedSindhi	Butana	Kenana	0.00932797	0.00026974	34.5813	2.41344e-262
Butana	Kenana	Sahiwal	0.00272372	7.5893e-05	35.889	2.26753e-282
Kenana	Butana	Sahiwal	0.00253371	6.91833e-05	36.6232	6.11206e-294
Sahiwal	Butana	Kenana	0.00839119	0.000187229	44.8177	0
Butana	Kenana	Tharparkar	0.0027024	7.78445e-05	34.7154	2.30716e-264
Kenana	Butana	Tharparkar	0.00255503	8.14538e-05	31.3678	2.7821e-216
Tharparkar	Butana	Kenana	0.0161163	0.000391587	41.1563	0
Butana	Kenana	Ogaden	0.00306357	5.62171e-05	54.4953	0
Kenana	Butana	Ogaden	0.00219386	4.79664e-05	45.7375	0
Ogaden	Butana	Kenana	0.00301212	6.57082e-05	45.8408	0
Arsi	Butana	Kenana	0.00163631	5.93191e-05	27.5849	8.44373e-168
Butana	Kenana	Arsi	0.00301987	5.86628e-05	51.4785	0
Kenana	Butana	Arsi	0.00223756	4.76559e-05	46.9525	0
Begait	Butana	Kenana	0.000740001	4.70746e-05	15.7198	5.53362e-56
Butana	Kenana	Begait	0.00293459	5.66464e-05	51.8055	0
Kenana	Butana	Begait	0.00232284	3.9613e-05	58.6383	0
Butana	Kenana	EthiopianBoran	0.00298732	5.31205e-05	56.2366	0
EthiopianBoran	Butana	Kenana	0.00206126	6.29074e-05	32.7666	8.80894e-236
Kenana	Butana	EthiopianBoran	0.00227012	4.46545e-05	50.8374	0
Butana	Kenana	Mursi	0.00314445	5.95427e-05	52.8099	0
Kenana	Butana	Mursi	0.00211298	5.71315e-05	36.9846	1.01253e-299
Mursi	Butana	Kenana	0.00254858	0.000118999	21.4168	4.6587e-102
Butana	Kenana	Sheko	0.00326441	8.7637e-05	37.2493	5.43795e-304
Kenana	Butana	Sheko	0.00199302	7.78187e-05	25.6111	5.73813e-145
Sheko	Butana	Kenana	0.00432518	0.000210117	20.5846	1.88569e-94
Butana	Kenana	Horro	0.00308517	4.89192e-05	63.0667	0
Horro	Butana	Kenana	0.00167406	5.99612e-05	27.9191	7.82274e-172
Kenana	Butana	Horro	0.00217226	4.45709e-05	48.7372	0
Butana	Kenana	Gir	0.00276172	7.70468e-05	35.8447	1.11209e-281
Gir	Butana	Kenana	0.00897581	0.000167381	53.625	0
Kenana	Butana	Gir	0.00249572	7.15638e-05	34.874	9.21453e-267
Butana	Kenana	Dianzhong	0.00285382	5.67601e-05	50.2787	0
Dianzhong	Butana	Kenana	0.00871162	0.000160791	54.1799	0
Kenana	Butana	Dianzhong	0.00240361	4.74149e-05	50.6931	0
Butana	Kenana	Xuanhan	0.00317681	6.48303e-05	49.0019	0
Kenana	Butana	Xuanhan	0.00208063	6.48823e-05	32.0677	6.22007e-226
Xuanhan	Butana	Kenana	0.00837549	0.000146366	57.2231	0
Butana	Kenana	Weining	0.00318581	6.05996e-05	52.5714	0
Kenana	Butana	Weining	0.00207163	6.14755e-05	33.6984	3.0506e-249
Weining	Butana	Kenana	0.00809146	0.000200165	40.424	0
Butana	Kenana	Wannan	0.00283399	6.38954e-05	44.3535	0
Kenana	Butana	Wannan	0.00242345	6.08657e-05	39.8163	0
Wannan	Butana	Kenana	0.0214089	0.000332915	64.3074	0
Achai	Butana	Cholistani	0.000835262	9.34347e-05	8.93952	1.95432e-19
Butana	Cholistani	Achai	0.00721722	9.39435e-05	76.8251	0
Cholistani	Butana	Achai	0.00320274	0.000198881	16.1038	1.19954e-58
Bhagnari	Butana	Cholistani	0.00249329	0.000137854	18.0864	2.03938e-73
Butana	Cholistani	Bhagnari	0.00824922	0.000125902	65.5208	0
Cholistani	Butana	Bhagnari	0.00217074	0.000195185	11.1214	4.93554e-29
Butana	Cholistani	Dhanni	0.00822239	0.00012405	66.2831	0
Cholistani	Butana	Dhanni	0.00219757	0.000189134	11.6191	1.64795e-31
Dhanni	Butana	Cholistani	0.00312549	0.000143672	21.7544	3.1381e-105
Butana	Cholistani	Dajal	0.00839563	0.000142244	59.0228	0
Cholistani	Butana	Dajal	0.00202433	0.000162714	12.441	7.82659e-36
Dajal	Butana	Cholistani	0.00328809	0.000203208	16.1809	3.43908e-59
Butana	Cholistani	Gabrialli	0.00720614	9.96546e-05	72.3112	0
Cholistani	Butana	Gabrialli	0.00321382	0.000191974	16.7409	3.29915e-63
Gabrialli	Butana	Cholistani	0.000251414	8.22298e-05	3.05745	0.00111614
Butana	Cholistani	RedSindhi	0.0078868	0.000140599	56.0942	0
Cholistani	Butana	RedSindhi	0.00253316	0.000187137	13.5364	4.76742e-42
RedSindhi	Butana	Cholistani	0.00413159	0.00020538	20.1169	2.62445e-90
Butana	Cholistani	Sahiwal	0.00832801	0.000108757	76.5745	0
Cholistani	Butana	Sahiwal	0.00209195	0.000206699	10.1208	2.23374e-24
Sahiwal	Butana	Cholistani	0.0027869	0.000143306	19.4473	1.53593e-84
Butana	Cholistani	Tharparkar	0.00820405	0.000126386	64.9127	0
Cholistani	Butana	Tharparkar	0.00221591	0.000183238	12.0931	5.74346e-34
Tharparkar	Butana	Cholistani	0.0106146	0.000399165	26.592	4.2e-156
Butana	Cholistani	Ogaden	0.00342742	6.71889e-05	51.0117	0
Cholistani	Butana	Ogaden	0.00699254	0.000237541	29.4372	9.18005e-191
Ogaden	Butana	Cholistani	0.00264827	7.3774e-05	35.897	1.70118e-282
Arsi	Butana	Cholistani	0.00141286	8.41755e-05	16.7847	1.57911e-63
Butana	Cholistani	Arsi	0.00324332	6.93141e-05	46.7917	0
Cholistani	Butana	Arsi	0.00717664	0.000248602	28.868	1.50605e-183
Begait	Butana	Cholistani	0.000826414	6.91265e-05	11.9551	3.053e-33
Butana	Cholistani	Begait	0.00284818	5.89359e-05	48.3268	0
Cholistani	Butana	Begait	0.00757178	0.00021894	34.5838	2.21339e-262
Butana	Cholistani	EthiopianBoran	0.00352041	7.99032e-05	44.0584	0
Cholistani	Butana	EthiopianBoran	0.00689955	0.000237865	29.0061	2.75576e-185
EthiopianBoran	Butana	Cholistani	0.00152817	7.27531e-05	21.0049	2.9579e-98
Butana	Cholistani	Mursi	0.0024546	8.33695e-05	29.4425	7.85242e-191
Cholistani	Butana	Mursi	0.00796536	0.000267136	29.8176	1.15523e-195
Mursi	Butana	Cholistani	0.00323843	0.000182263	17.7679	6.26471e-71
Butana	Cholistani	Sheko	0.00164623	0.000116366	14.147	9.74479e-46
Cholistani	Butana	Sheko	0.00877373	0.000285797	30.6992	2.91666e-207
Sheko	Butana	Cholistani	0.00594336	0.000297585	19.972	4.82553e-89
Butana	Cholistani	Horro	0.0029775	7.29782e-05	40.7998	0
Cholistani	Butana	Horro	0.00744246	0.000253637	29.3429	1.47189e-189
Horro	Butana	Cholistani	0.00178174	9.6192e-05	18.5227	6.77348e-77
Butana	Cholistani	Gir	0.00803936	0.000133006	60.4438	0
Cholistani	Butana	Gir	0.0023806	0.000176044	13.5227	5.74404e-42
Gir	Butana	Cholistani	0.00369817	0.000124376	29.7337	1.40875e-194
Butana	Cholistani	Dianzhong	0.00719563	0.000115716	62.1838	0
Cholistani	Butana	Dianzhong	0.00322433	0.000194913	16.5424	9.08196e-62
Dianzhong	Butana	Cholistani	0.00436981	0.000121361	36.0068	3.27372e-284
Butana	Cholistani	Xuanhan	0.00412505	0.000104615	39.4309	0
Cholistani	Butana	Xuanhan	0.00629491	0.0002483	25.3521	4.2599e-142
Xuanhan	Butana	Cholistani	0.00742725	0.000146158	50.8165	0
Butana	Cholistani	Weining	0.00368583	0.000113987	32.3356	1.10563e-229
Cholistani	Butana	Weining	0.00673413	0.000272805	24.6848	7.78775e-135
Weining	Butana	Cholistani	0.00759143	0.000230023	33.003	3.67804e-239
Butana	Cholistani	Wannan	0.0071354	0.000113447	62.8962	0
Cholistani	Butana	Wannan	0.00328456	0.00019647	16.7178	4.86216e-63
Wannan	Butana	Cholistani	0.0171075	0.00032613	52.456	0
Achai	Butana	Bhagnari	0.000601571	0.000105511	5.70149	5.93824e-09
Bhagnari	Butana	Achai	0.0032916	0.000165018	19.9469	7.97374e-89
Butana	Achai	Bhagnari	0.00745091	0.000106511	69.9542	0
Achai	Butana	Dhanni	0.000547983	8.47295e-05	6.46744	4.98385e-11
Butana	Achai	Dhanni	0.0075045	0.000106885	70.2111	0
Dhanni	Butana	Achai	0.00384338	0.000156148	24.6137	4.50597e-134
Achai	Butana	Dajal	0.00059126	0.000112985	5.23308	8.33543e-08
Butana	Achai	Dajal	0.00746122	0.000118602	62.9098	0
Dajal	Butana	Achai	0.00422251	0.000218939	19.2862	3.50717e-83
Achai	Butana	Gabrialli	0.000825107	8.5582e-05	9.64113	2.67974e-22
Butana	Achai	Gabrialli	0.00722738	9.46791e-05	76.3355	0
Gabrialli	Butana	Achai	0.000230182	8.28514e-05	2.77825	0.00273263
Achai	Butana	RedSindhi	0.000853729	0.000111343	7.66753	8.767e-15
Butana	Achai	RedSindhi	0.00719875	0.000111504	64.5602	0
RedSindhi	Butana	Achai	0.00481963	0.000229364	21.013	2.49409e-98
Achai	Butana	Sahiwal	0.000547659	9.02968e-05	6.0651	6.59358e-10
Butana	Achai	Sahiwal	0.00750482	0.000119892	62.5966	0
Sahiwal	Butana	Achai	0.00361009	0.000150525	23.9833	2.07703e-127
Achai	Butana	Tharparkar	0.000740188	0.00011673	6.34102	1.14124e-10
Butana	Achai	Tharparkar	0.0073123	0.000122466	59.7088	0
Tharparkar	Butana	Achai	0.0115064	0.000394587	29.1605	3.07439e-187
Achai	Butana	Ogaden	0.00459996	0.000148984	30.8756	1.26997e-209
Butana	Achai	Ogaden	0.00345252	5.82969e-05	59.2231	0
Ogaden	Butana	Achai	0.00262316	7.5669e-05	34.6663	1.26892e-263
Achai	Butana	Arsi	0.00469506	0.00014099	33.3007	1.88599e-243
Arsi	Butana	Achai	0.00129875	6.53702e-05	19.8676	3.88133e-88
Butana	Achai	Arsi	0.00335743	5.30888e-05	63.2417	0
Achai	Butana	Begait	0.00515405	0.000135824	37.9466	0
Begait	Butana	Achai	0.000776165	5.6268e-05	13.7941	1.38292e-43
Butana	Achai	Begait	0.00289843	5.3384e-05	54.2939	0
Achai	Butana	EthiopianBoran	0.00456117	0.000132274	34.4826	7.31279e-261
Butana	Achai	EthiopianBoran	0.00349131	5.97364e-05	58.4453	0
EthiopianBoran	Butana	Achai	0.00155727	7.00757e-05	22.2227	1.03615e-109
Achai	Butana	Mursi	0.00527085	0.000165001	31.9444	3.23103e-224
Butana	Achai	Mursi	0.00278163	7.30028e-05	38.1031	0
Mursi	Butana	Achai	0.0029114	0.000155371	18.7384	1.20379e-78
Achai	Butana	Sheko	0.00583682	0.000183941	31.7321	2.80376e-221
Butana	Achai	Sheko	0.00221566	0.000104482	21.2061	4.19432e-100
Sheko	Butana	Achai	0.00537393	0.00024837	21.6368	4.04642e-104
Achai	Butana	Horro	0.0048812	0.000151254	32.2715	8.78503e-229
Butana	Achai	Horro	0.00317128	6.80981e-05	46.5693	0
Horro	Butana	Achai	0.00158795	8.07701e-05	19.6602	2.3643e-86
Achai	Butana	Gir	0.000889153	0.000125402	7.09039	6.68673e-13
Butana	Achai	Gir	0.00716333	0.000104594	68.4871	0
Gir	Butana	Achai	0.0045742	0.000136232	33.5764	1.85438e-247
Achai	Butana	Dianzhong	0.00121696	0.000117618	10.3467	2.1658e-25
Butana	Achai	Dianzhong	0.00683552	9.56321e-05	71.4773	0
Dianzhong	Butana	Achai	0.00472992	0.00013842	34.1707	3.29449e-256
Achai	Butana	Xuanhan	0.00335437	0.000151841	22.0913	1.91604e-108
Butana	Achai	Xuanhan	0.00469811	0.000131155	35.8212	2.58305e-281
Xuanhan	Butana	Achai	0.00685418	0.000124596	55.0114	0
Achai	Butana	Weining	0.00366641	0.000175999	20.832	1.10997e-96
Butana	Achai	Weining	0.00438607	0.000120344	36.4461	3.96551e-291
Weining	Butana	Achai	0.00689119	0.000194269	35.4725	6.52648e-276
Achai	Butana	Wannan	0.00124644	0.000115218	10.8181	1.41287e-27
Butana	Achai	Wannan	0.00680604	9.57155e-05	71.107	0
Wannan	Butana	Achai	0.0174368	0.000328324	53.1086	0
Bhagnari	Butana	Dhanni	0.00213977	0.000126398	16.9289	1.3774e-64
Butana	Bhagnari	Dhanni	0.00860274	0.000128569	66.9114	0
Dhanni	Butana	Bhagnari	0.00274515	0.00013731	19.9923	3.21321e-89
Bhagnari	Butana	Dajal	0.001714	0.000128633	13.3247	8.315e-41
Butana	Bhagnari	Dajal	0.00902851	0.000138505	65.1852	0
Dajal	Butana	Bhagnari	0.00265522	0.000207244	12.812	7.02334e-38
Bhagnari	Butana	Gabrialli	0.00353017	0.000140807	25.0709	5.16592e-139
Butana	Bhagnari	Gabrialli	0.00721234	9.88775e-05	72.9422	0
Gabrialli	Butana	Bhagnari	0.000245218	9.32024e-05	2.63103	0.00425633
Bhagnari	Butana	RedSindhi	0.00234119	0.000152255	15.3768	1.17121e-53
Butana	Bhagnari	RedSindhi	0.00840132	0.000150332	55.8851	0
RedSindhi	Butana	Bhagnari	0.00361707	0.000212224	17.0436	1.94985e-65
Bhagnari	Butana	Sahiwal	0.00217558	0.00015473	14.0605	3.32077e-45
Butana	Bhagnari	Sahiwal	0.00856693	0.000130765	65.5142	0
Sahiwal	Butana	Bhagnari	0.00254798	0.000149789	17.0105	3.43247e-65
Bhagnari	Butana	Tharparkar	0.00207443	0.00013749	15.0879	9.72679e-52
Butana	Bhagnari	Tharparkar	0.00866808	0.000144458	60.0043	0
Tharparkar	Butana	Bhagnari	0.0101506	0.000363003	27.9628	2.30356e-172
Bhagnari	Butana	Ogaden	0.00733579	0.00019367	37.8778	0
Butana	Bhagnari	Ogaden	0.00340671	6.76004e-05	50.3949	0
Ogaden	Butana	Bhagnari	0.00266897	9.87273e-05	27.0338	2.96133e-161
Arsi	Butana	Bhagnari	0.00146044	8.92545e-05	16.3627	1.76559e-60
Bhagnari	Butana	Arsi	0.00754677	0.00019952	37.8247	0
Butana	Bhagnari	Arsi	0.00319574	6.80395e-05	46.9688	0
Begait	Butana	Bhagnari	0.000812335	7.7889e-05	10.4294	9.1017e-26
Bhagnari	Butana	Begait	0.00788025	0.000190355	41.3975	0
Butana	Bhagnari	Begait	0.00286226	6.0488e-05	47.3195	0
Bhagnari	Butana	EthiopianBoran	0.00721628	0.000184377	39.1387	0
Butana	Bhagnari	EthiopianBoran	0.00352623	8.29595e-05	42.5054	0
EthiopianBoran	Butana	Bhagnari	0.00152235	8.80861e-05	17.2825	3.18625e-67
Bhagnari	Butana	Mursi	0.00847336	0.000204784	41.3772	0
Butana	Bhagnari	Mursi	0.00226915	8.16909e-05	27.7772	4.09022e-170
Mursi	Butana	Bhagnari	0.00342389	0.000190263	17.9955	1.05653e-72
Bhagnari	Butana	Sheko	0.00943247	0.000224836	41.9527	0
Butana	Bhagnari	Sheko	0.00131004	0.000104195	12.573	1.48614e-36
Sheko	Butana	Bhagnari	0.00627955	0.00029676	21.1603	1.10903e-99
Bhagnari	Butana	Horro	0.00783692	0.00019666	39.8502	0
Butana	Bhagnari	Horro	0.00290559	7.69258e-05	37.7714	0
Horro	Butana	Bhagnari	0.00185364	0.00010637	17.4264	2.60098e-68
Bhagnari	Butana	Gir	0.00223834	0.000135491	16.5202	1.31263e-61
Butana	Bhagnari	Gir	0.00850417	0.000135118	62.9389	0
Gir	Butana	Bhagnari	0.00323336	0.000122896	26.3097	7.42644e-153
Bhagnari	Butana	Dianzhong	0.00330908	0.000139812	23.6681	3.84291e-124
Butana	Bhagnari	Dianzhong	0.00743343	0.000116263	63.9361	0
Dianzhong	Butana	Bhagnari	0.00413201	0.000129985	31.7884	4.68177e-222
Bhagnari	Butana	Xuanhan	0.00693274	0.000188598	36.7593	4.12906e-296
Butana	Bhagnari	Xuanhan	0.00380977	0.000107284	35.511	1.66255e-276
Xuanhan	Butana	Bhagnari	0.00774253	0.000153094	50.5737	0
Bhagnari	Butana	Weining	0.00744934	0.000196229	37.9625	0
Butana	Bhagnari	Weining	0.00329317	0.000112654	29.2326	3.73653e-188
Weining	Butana	Bhagnari	0.00798409	0.00023694	33.6967	3.23062e-249
Bhagnari	Butana	Wannan	0.00334391	0.000148174	22.5675	4.52078e-113
Butana	Bhagnari	Wannan	0.0073986	0.000116481	63.5177	0
Wannan	Butana	Bhagnari	0.0168443	0.000329072	51.1872	0
Butana	Dhanni	Dajal	0.00874731	0.000142	61.601	0
Dajal	Butana	Dhanni	0.00293642	0.000208173	14.1057	1.75148e-45
Dhanni	Butana	Dajal	0.00260057	0.000145397	17.886	7.58043e-72
Butana	Dhanni	Gabrialli	0.00726318	0.000100585	72.2092	0
Dhanni	Butana	Gabrialli	0.0040847	0.000147292	27.732	1.43641e-169
Gabrialli	Butana	Dhanni	0.000194378	6.88408e-05	2.82359	0.00237445
Butana	Dhanni	RedSindhi	0.00816825	0.000150417	54.3039	0
Dhanni	Butana	RedSindhi	0.00317964	0.000148108	21.4683	1.54042e-102
RedSindhi	Butana	Dhanni	0.00385014	0.000211991	18.1618	5.17862e-74
Butana	Dhanni	Sahiwal	0.0084314	0.000138342	60.9459	0
Dhanni	Butana	Sahiwal	0.00291648	0.000169482	17.2083	1.15044e-66
Sahiwal	Butana	Dhanni	0.00268351	0.000137719	19.4855	7.28744e-85
Butana	Dhanni	Tharparkar	0.00849396	0.00013614	62.3913	0
Dhanni	Butana	Tharparkar	0.00285392	0.00015992	17.8459	1.55526e-71
Tharparkar	Butana	Dhanni	0.0103247	0.000390811	26.4186	4.18898e-154
Butana	Dhanni	Ogaden	0.00345768	7.26585e-05	47.5881	0
Dhanni	Butana	Ogaden	0.00789021	0.00018883	41.7848	0
Ogaden	Butana	Dhanni	0.00261801	8.24154e-05	31.766	9.54664e-222
Arsi	Butana	Dhanni	0.0013639	8.83942e-05	15.4298	5.15947e-54
Butana	Dhanni	Arsi	0.00329228	6.76603e-05	48.6589	0
Dhanni	Butana	Arsi	0.00805561	0.000199819	40.3144	0
Begait	Butana	Dhanni	0.000751736	7.18167e-05	10.4674	6.09732e-26
Butana	Dhanni	Begait	0.00292286	5.69124e-05	51.3572	0
Dhanni	Butana	Begait	0.00842502	0.000164491	51.2188	0
Butana	Dhanni	EthiopianBoran	0.00355941	7.11934e-05	49.9963	0
Dhanni	Butana	EthiopianBoran	0.00778848	0.000195065	39.9276	0
EthiopianBoran	Butana	Dhanni	0.00148917	7.60726e-05	19.5757	1.24595e-85
Butana	Dhanni	Mursi	0.00237126	9.8287e-05	24.1259	6.686e-129
Dhanni	Butana	Mursi	0.00897662	0.000228241	39.3297	0
Mursi	Butana	Dhanni	0.00332177	0.000192645	17.243	6.31543e-67
Butana	Dhanni	Sheko	0.00146531	0.000131305	11.1596	3.21401e-29
Dhanni	Butana	Sheko	0.00988258	0.000237257	41.6534	0
Sheko	Butana	Dhanni	0.00612428	0.000304419	20.118	2.56687e-90
Butana	Dhanni	Horro	0.00298836	7.41767e-05	40.287	0
Dhanni	Butana	Horro	0.00835953	0.000214829	38.9124	0
Horro	Butana	Dhanni	0.00177088	9.71982e-05	18.2193	1.81383e-74
Butana	Dhanni	Gir	0.00832391	0.000130286	63.8894	0
Dhanni	Butana	Gir	0.00302397	0.000167162	18.0901	1.90697e-73
Gir	Butana	Dhanni	0.00341362	0.000120643	28.2953	1.97407e-176
Butana	Dhanni	Dianzhong	0.00741687	0.0001199	61.8587	0
Dhanni	Butana	Dianzhong	0.00393102	0.000158002	24.8795	6.20159e-137
Dianzhong	Butana	Dhanni	0.00414857	0.000125663	33.0134	2.60851e-239
Butana	Dhanni	Xuanhan	0.00394498	0.000118576	33.2696	5.3151e-243
Dhanni	Butana	Xuanhan	0.0074029	0.0001796	41.2188	0
Xuanhan	Butana	Dhanni	0.00760732	0.000153658	49.5082	0
Butana	Dhanni	Weining	0.00347745	0.000122733	28.3336	6.66512e-177
Dhanni	Butana	Weining	0.00787043	0.000194416	40.4824	0
Weining	Butana	Dhanni	0.00779981	0.000236432	32.9897	5.70666e-239
Butana	Dhanni	Wannan	0.00739461	0.000113762	65.0005	0
Dhanni	Butana	Wannan	0.00395328	0.000157058	25.1709	4.1729e-140
Wannan	Butana	Dhanni	0.0168483	0.000340516	49.4786	0
Butana	Dajal	Gabrialli	0.00727206	0.000104504	69.5863	0
Dajal	Butana	Gabrialli	0.00441167	0.000218577	20.1836	6.82191e-91
Gabrialli	Butana	Dajal	0.000185499	8.83564e-05	2.09944	0.0178891
Butana	Dajal	RedSindhi	0.00839205	0.000161697	51.9	0
Dajal	Butana	RedSindhi	0.00329168	0.000179037	18.3855	8.58249e-76
RedSindhi	Butana	Dajal	0.00362634	0.000217753	16.6534	1.42944e-62
Butana	Dajal	Sahiwal	0.00865707	0.000151872	57.0024	0
Dajal	Butana	Sahiwal	0.00302666	0.000224944	13.4552	1.43481e-41
Sahiwal	Butana	Dajal	0.00245784	0.000143589	17.1172	5.52311e-66
Butana	Dajal	Tharparkar	0.00869622	0.000155228	56.0222	0
Dajal	Butana	Tharparkar	0.0029875	0.000211042	14.156	8.57405e-46
Tharparkar	Butana	Dajal	0.0101224	0.000397724	25.4509	3.44969e-143
Butana	Dajal	Ogaden	0.00346092	7.46321e-05	46.3731	0
Dajal	Butana	Ogaden	0.00822281	0.000241968	33.983	1.9862e-253
Ogaden	Butana	Dajal	0.00261476	9.06118e-05	28.8568	2.0816e-183
Arsi	Butana	Dajal	0.00141094	9.80298e-05	14.393	2.86287e-47
Butana	Dajal	Arsi	0.00324524	8.02191e-05	40.4546	0
Dajal	Butana	Arsi	0.00843849	0.000233826	36.0888	1.69948e-285
Begait	Butana	Dajal	0.000785453	7.36893e-05	10.659	7.91451e-27
Butana	Dajal	Begait	0.00288914	5.98953e-05	48.2365	0
Dajal	Butana	Begait	0.00879459	0.000217463	40.4418	0
Butana	Dajal	EthiopianBoran	0.00354118	8.7565e-05	40.4406	0
Dajal	Butana	EthiopianBoran	0.00814255	0.000218392	37.2842	1.47973e-304
EthiopianBoran	Butana	Dajal	0.0015074	9.71852e-05	15.5106	1.47059e-54
Butana	Dajal	Mursi	0.00222723	9.09153e-05	24.4978	7.7954e-133
Dajal	Butana	Mursi	0.0094565	0.000275337	34.3452	8.30544e-259
Mursi	Butana	Dajal	0.00346581	0.00019838	17.4705	1.20189e-68
Butana	Dajal	Sheko	0.00124012	0.000131911	9.40119	2.69747e-21
Dajal	Butana	Sheko	0.0104436	0.00029504	35.3973	9.39433e-275
Sheko	Butana	Dajal	0.00634946	0.000320236	19.8274	8.63706e-88
Butana	Dajal	Horro	0.00290858	8.42281e-05	34.5322	1.31867e-261
Dajal	Butana	Horro	0.00877514	0.000252536	34.7481	7.40335e-265
Horro	Butana	Dajal	0.00185065	0.000110667	16.7227	4.47839e-63
Butana	Dajal	Gir	0.00855991	0.000136897	62.5282	0
Dajal	Butana	Gir	0.00312382	0.000197922	15.7831	2.03356e-56
Gir	Butana	Dajal	0.00317762	0.000125558	25.3079	1.30733e-141
Butana	Dajal	Dianzhong	0.00748641	0.000147075	50.902	0
Dajal	Butana	Dianzhong	0.00419732	0.000199702	21.0179	2.24952e-98
Dianzhong	Butana	Dajal	0.00407903	0.000106928	38.1475	0
Butana	Dajal	Xuanhan	0.00370352	0.000113809	32.5416	1.37641e-232
Dajal	Butana	Xuanhan	0.00798021	0.000260424	30.6431	1.63286e-206
Xuanhan	Butana	Dajal	0.00784878	0.000165498	47.4251	0
Butana	Dajal	Weining	0.00314889	0.000120979	26.0284	1.18149e-149
Dajal	Butana	Weining	0.00853484	0.000263836	32.3491	7.14175e-230
Weining	Butana	Dajal	0.00812837	0.000252858	32.1461	5.00656e-227
Butana	Dajal	Wannan	0.00745546	0.00014575	51.1522	0
Dajal	Butana	Wannan	0.00422827	0.000214255	19.7348	5.41874e-87
Wannan	Butana	Dajal	0.0167874	0.000328941	51.0346	0
Butana	Gabrialli	RedSindhi	0.00691492	0.000117033	59.0851	0
Gabrialli	Butana	RedSindhi	0.000542636	9.03502e-05	6.00592	9.5125e-10
RedSindhi	Butana	Gabrialli	0.00510347	0.00022696	22.4862	2.83241e-112
Butana	Gabrialli	Sahiwal	0.00717141	0.000100749	71.1809	0
Gabrialli	Butana	Sahiwal	0.000286146	7.76563e-05	3.68478	0.00011445
Sahiwal	Butana	Gabrialli	0.0039435	0.000153422	25.7035	5.3409e-146
Butana	Gabrialli	Tharparkar	0.00711698	0.000112042	63.5206	0
Gabrialli	Butana	Tharparkar	0.000340575	0.000103387	3.29418	0.000493546
Tharparkar	Butana	Gabrialli	0.0117017	0.000384864	30.4047	2.3804e-203
Butana	Gabrialli	Ogaden	0.00348565	6.34355e-05	54.9479	0
Gabrialli	Butana	Ogaden	0.00397191	9.9935e-05	39.7449	0
Ogaden	Butana	Gabrialli	0.00259004	6.768e-05	38.2689	0
Arsi	Butana	Gabrialli	0.00129286	6.35596e-05	20.3409	2.79476e-92
Butana	Gabrialli	Arsi	0.00336332	6.51002e-05	51.6638	0
Gabrialli	Butana	Arsi	0.00409424	0.000105357	38.8606	0
Begait	Butana	Gabrialli	0.000779036	5.15692e-05	15.1066	7.32533e-52
Butana	Gabrialli	Begait	0.00289556	5.57756e-05	51.9145	0
Gabrialli	Butana	Begait	0.004562	9.82325e-05	46.4408	0
Butana	Gabrialli	EthiopianBoran	0.00351538	6.41709e-05	54.7816	0
EthiopianBoran	Butana	Gabrialli	0.0015332	7.54636e-05	20.317	4.54842e-92
Gabrialli	Butana	EthiopianBoran	0.00394218	9.87882e-05	39.9053	0
Butana	Gabrialli	Mursi	0.00289882	6.50187e-05	44.5844	0
Gabrialli	Butana	Mursi	0.00455874	0.000112788	40.4186	0
Mursi	Butana	Gabrialli	0.00279421	0.000137598	20.307	5.57554e-92
Butana	Gabrialli	Sheko	0.00240181	9.59214e-05	25.0393	1.14168e-138
Gabrialli	Butana	Sheko	0.00505575	0.00012456	40.5889	0
Sheko	Butana	Gabrialli	0.00518778	0.000238528	21.7492	3.51474e-105
Butana	Gabrialli	Horro	0.00322667	5.58855e-05	57.7371	0
Gabrialli	Butana	Horro	0.00423089	0.000114527	36.9423	4.84114e-299
Horro	Butana	Gabrialli	0.00153257	7.22169e-05	21.2217	3.01037e-100
Butana	Gabrialli	Gir	0.00696915	9.99648e-05	69.716	0
Gabrialli	Butana	Gir	0.000488412	9.47247e-05	5.15613	1.26053e-07
Gir	Butana	Gabrialli	0.00476838	0.000120798	39.4741	0
Butana	Gabrialli	Dianzhong	0.00676229	0.000102655	65.8738	0
Dianzhong	Butana	Gabrialli	0.00480315	0.000121557	39.5134	0
Gabrialli	Butana	Dianzhong	0.000695264	7.53801e-05	9.22344	1.43859e-20
Butana	Gabrialli	Xuanhan	0.00494555	0.000109505	45.1629	0
Gabrialli	Butana	Xuanhan	0.00251201	9.20651e-05	27.2852	3.17804e-164
Xuanhan	Butana	Gabrialli	0.00660675	0.000126306	52.3077	0
Butana	Gabrialli	Weining	0.0046398	0.000102611	45.2171	0
Gabrialli	Butana	Weining	0.00281776	0.00012001	23.4793	3.3193e-122
Weining	Butana	Gabrialli	0.00663747	0.000193534	34.2962	4.47034e-258
Butana	Gabrialli	Wannan	0.00678043	9.01217e-05	75.2364	0
Gabrialli	Butana	Wannan	0.000677128	9.24124e-05	7.32725	1.17462e-13
Wannan	Butana	Gabrialli	0.0174624	0.000326468	53.4889	0
Butana	RedSindhi	Sahiwal	0.00813314	0.000158423	51.3382	0
RedSindhi	Butana	Sahiwal	0.00388525	0.000233432	16.644	1.67254e-62
Sahiwal	Butana	RedSindhi	0.00298177	0.000136444	21.8534	3.60779e-106
Butana	RedSindhi	Tharparkar	0.00823437	0.000139605	58.9835	0
RedSindhi	Butana	Tharparkar	0.00378402	0.000229243	16.5066	1.64449e-61
Tharparkar	Butana	RedSindhi	0.0105843	0.00041339	25.6037	6.93733e-145
Butana	RedSindhi	Ogaden	0.00342578	6.29633e-05	54.4092	0
Ogaden	Butana	RedSindhi	0.0026499	8.32718e-05	31.8223	1.59108e-222
RedSindhi	Butana	Ogaden	0.0085926	0.000264646	32.4683	1.49445e-231
Arsi	Butana	RedSindhi	0.00142111	8.34409e-05	17.0314	2.40205e-65
Butana	RedSindhi	Arsi	0.00323507	6.05539e-05	53.4245	0
RedSindhi	Butana	Arsi	0.00878332	0.000276501	31.766	9.54664e-222
Begait	Butana	RedSindhi	0.000782094	6.74623e-05	11.5931	2.23334e-31
Butana	RedSindhi	Begait	0.0028925	5.81821e-05	49.7146	0
RedSindhi	Butana	Begait	0.00912589	0.000279276	32.677	1.65732e-234
Butana	RedSindhi	EthiopianBoran	0.00350089	7.71324e-05	45.3881	0
EthiopianBoran	Butana	RedSindhi	0.00154768	7.71702e-05	20.0555	9.0359e-90
RedSindhi	Butana	EthiopianBoran	0.00851749	0.000266631	31.9449	3.17979e-224
Butana	RedSindhi	Mursi	0.00238189	7.96469e-05	29.9056	8.32038e-197
Mursi	Butana	RedSindhi	0.00331115	0.000178082	18.5934	1.81698e-77
RedSindhi	Butana	Mursi	0.0096365	0.000298045	32.3324	1.22627e-229
Butana	RedSindhi	Sheko	0.00153483	9.35405e-05	16.4082	8.3543e-61
RedSindhi	Butana	Sheko	0.0104836	0.00031708	33.0628	5.09261e-240
Sheko	Butana	RedSindhi	0.00605476	0.000278383	21.7497	3.47665e-105
Butana	RedSindhi	Horro	0.00296587	6.88816e-05	43.0574	0
Horro	Butana	RedSindhi	0.00179337	9.89439e-05	18.1251	1.00988e-73
RedSindhi	Butana	Horro	0.00905252	0.000291131	31.0944	1.4336e-212
Butana	RedSindhi	Gir	0.00822923	0.000156711	52.5121	0
Gir	Butana	RedSindhi	0.0035083	0.000126627	27.7057	2.98052e-169
RedSindhi	Butana	Gir	0.00378916	0.000189123	20.0354	1.35328e-89
Butana	RedSindhi	Dianzhong	0.00715554	0.00014987	47.7449	0
Dianzhong	Butana	RedSindhi	0.0044099	0.000118705	37.15	2.19202e-302
RedSindhi	Butana	Dianzhong	0.00486285	0.000214151	22.7076	1.88435e-114
Butana	RedSindhi	Xuanhan	0.00405651	0.00010829	37.4596	2.09571e-307
RedSindhi	Butana	Xuanhan	0.00796188	0.000296605	26.8434	5.03607e-159
Xuanhan	Butana	RedSindhi	0.00749579	0.000140141	53.4873	0
Butana	RedSindhi	Weining	0.00361341	0.000126036	28.6697	4.55425e-181
RedSindhi	Butana	Weining	0.00840498	0.000333421	25.2083	1.62424e-140
Weining	Butana	RedSindhi	0.00766386	0.000219416	34.9285	1.37315e-267
Butana	RedSindhi	Wannan	0.00719986	0.000143258	50.258	0
RedSindhi	Butana	Wannan	0.00481853	0.00023363	20.6246	8.25452e-95
Wannan	Butana	RedSindhi	0.017043	0.000338349	50.3711	0
Butana	Sahiwal	Tharparkar	0.00840577	0.00014351	58.5727	0
Sahiwal	Butana	Tharparkar	0.00270914	0.000140114	19.3353	1.35543e-83
Tharparkar	Butana	Sahiwal	0.0104129	0.000407936	25.5258	5.09808e-144
Butana	Sahiwal	Ogaden	0.00347991	6.45578e-05	53.9038	0
Ogaden	Butana	Sahiwal	0.00259578	8.91403e-05	29.1201	9.99173e-187
Sahiwal	Butana	Ogaden	0.007635	0.000188588	40.485	0
Arsi	Butana	Sahiwal	0.00140073	8.06687e-05	17.3639	7.74195e-68
Butana	Sahiwal	Arsi	0.00325545	6.41457e-05	50.751	0
Sahiwal	Butana	Arsi	0.00785946	0.000191246	41.096	0
Begait	Butana	Sahiwal	0.000770791	7.50699e-05	10.2676	4.93139e-25
Butana	Sahiwal	Begait	0.0029038	6.37729e-05	45.5335	0
Sahiwal	Butana	Begait	0.00821111	0.000183888	44.6527	0
Butana	Sahiwal	EthiopianBoran	0.00351633	8.21351e-05	42.8115	0
EthiopianBoran	Butana	Sahiwal	0.00153225	7.45579e-05	20.5511	3.76195e-94
Sahiwal	Butana	EthiopianBoran	0.00759858	0.000175184	43.375	0
Butana	Sahiwal	Mursi	0.00236107	7.22276e-05	32.6893	1.1083e-234
Mursi	Butana	Sahiwal	0.00333196	0.000183594	18.1486	6.58577e-74
Sahiwal	Butana	Mursi	0.00875384	0.000216982	40.3437	0
Butana	Sahiwal	Sheko	0.00148126	0.000124605	11.8876	6.86476e-33
Sahiwal	Butana	Sheko	0.00963365	0.000254078	37.9161	0
Sheko	Butana	Sahiwal	0.00610833	0.000306684	19.9174	1.43769e-88
Butana	Sahiwal	Horro	0.00298435	7.19704e-05	41.4664	0
Horro	Butana	Sahiwal	0.00177488	9.62719e-05	18.4361	3.37166e-76
Sahiwal	Butana	Horro	0.00813056	0.000195264	41.6387	0
Butana	Sahiwal	Gir	0.00830263	0.000126407	65.6816	0
Gir	Butana	Sahiwal	0.0034349	0.000132134	25.9956	2.77661e-149
Sahiwal	Butana	Gir	0.00281228	0.00015154	18.558	3.51362e-77
Butana	Sahiwal	Dianzhong	0.00732803	0.000119533	61.3056	0
Dianzhong	Butana	Sahiwal	0.00423741	0.000118943	35.6257	2.80278e-278
Sahiwal	Butana	Dianzhong	0.00378688	0.000167393	22.6227	1.29564e-113
Butana	Sahiwal	Xuanhan	0.00395286	0.00010953	36.0895	1.65705e-285
Sahiwal	Butana	Xuanhan	0.00716205	0.000220893	32.4232	6.46528e-231
Xuanhan	Butana	Sahiwal	0.00759943	0.000164526	46.1898	0
Butana	Sahiwal	Weining	0.00344883	0.000117499	29.3519	1.12988e-189
Sahiwal	Butana	Weining	0.00766608	0.000264525	28.9805	5.79389e-185
Weining	Butana	Sahiwal	0.00782844	0.000249022	31.4367	3.18989e-217
Butana	Sahiwal	Wannan	0.00732535	0.000114532	63.9591	0
Sahiwal	Butana	Wannan	0.00378956	0.00019204	19.7332	5.59302e-87
Wannan	Butana	Sahiwal	0.0169175	0.000317015	53.365	0
Butana	Tharparkar	Ogaden	0.0034513	7.03953e-05	49.0274	0
Ogaden	Butana	Tharparkar	0.00262439	8.90212e-05	29.4805	2.55998e-191
Tharparkar	Butana	Ogaden	0.0153674	0.000399226	38.4929	0
Arsi	Butana	Tharparkar	0.00144683	9.7796e-05	14.7944	7.95988e-50
Butana	Tharparkar	Arsi	0.00320935	7.85575e-05	40.8535	0
Tharparkar	Butana	Arsi	0.0156093	0.000384462	40.6004	0
Begait	Butana	Tharparkar	0.000823918	7.54536e-05	10.9195	4.65032e-28
Butana	Tharparkar	Begait	0.00285068	6.90244e-05	41.2996	0
Tharparkar	Butana	Begait	0.015968	0.000388044	41.1499	0
Butana	Tharparkar	EthiopianBoran	0.00348585	9.12833e-05	38.1871	0
EthiopianBoran	Butana	Tharparkar	0.00156273	8.92383e-05	17.5119	5.81242e-69
Tharparkar	Butana	EthiopianBoran	0.0153328	0.000392752	39.0394	0
Butana	Tharparkar	Mursi	0.00228879	7.96416e-05	28.7386	6.28732e-182
Mursi	Butana	Tharparkar	0.00340424	0.000187975	18.1101	1.32633e-73
Tharparkar	Butana	Mursi	0.0165299	0.000397568	41.5774	0
Butana	Tharparkar	Sheko	0.00134864	0.000110499	12.2049	1.46334e-34
Sheko	Butana	Tharparkar	0.00624095	0.000285405	21.867	2.67829e-106
Tharparkar	Butana	Sheko	0.01747	0.00042938	40.6866	0
Butana	Tharparkar	Horro	0.00289781	8.56997e-05	33.8136	6.22399e-251
Horro	Butana	Tharparkar	0.00186142	0.000106432	17.4893	8.64338e-69
Tharparkar	Butana	Horro	0.0159208	0.00037826	42.0897	0
Butana	Tharparkar	Gir	0.00861948	0.000159777	53.9467	0
Gir	Butana	Tharparkar	0.00311805	0.000157139	19.8426	6.38408e-88
Tharparkar	Butana	Gir	0.0101992	0.000373206	27.3286	9.70018e-165
Butana	Tharparkar	Dianzhong	0.00736422	0.000142271	51.7618	0
Dianzhong	Butana	Tharparkar	0.00420122	0.000126684	33.1629	1.84552e-241
Tharparkar	Butana	Dianzhong	0.0114544	0.000398768	28.7245	9.4323e-182
Butana	Tharparkar	Xuanhan	0.00376686	0.000125411	30.0361	1.65823e-198
Tharparkar	Butana	Xuanhan	0.0150518	0.000409603	36.7473	6.41999e-296
Xuanhan	Butana	Tharparkar	0.00778544	0.000151426	51.4142	0
Butana	Tharparkar	Weining	0.00324322	0.000127413	25.4544	3.15524e-143
Tharparkar	Butana	Weining	0.0155754	0.0003938	39.5517	0
Weining	Butana	Tharparkar	0.00803404	0.000222218	36.1539	1.61544e-286
Butana	Tharparkar	Wannan	0.0073673	0.000128928	57.1425	0
Tharparkar	Butana	Wannan	0.0114514	0.000415641	27.5511	2.14655e-167
Wannan	Butana	Tharparkar	0.0168756	0.000332323	50.7806	0
Arsi	Butana	Ogaden	0.000466969	3.82416e-05	12.211	1.35766e-34
Butana	Ogaden	Arsi	0.00418921	5.11657e-05	81.8754	0
Ogaden	Butana	Arsi	0.00188648	6.55836e-05	28.7645	2.98312e-182
Begait	Butana	Ogaden	0.00062307	5.24696e-05	11.8749	7.99125e-33
Butana	Ogaden	Begait	0.00305153	4.72413e-05	64.5944	0
Ogaden	Butana	Begait	0.00302416	7.89352e-05	38.312	0
Butana	Ogaden	EthiopianBoran	0.00442432	5.99591e-05	73.789	0
EthiopianBoran	Butana	Ogaden	0.000624256	4.34173e-05	14.378	3.55601e-47
Ogaden	Butana	EthiopianBoran	0.00165136	5.5494e-05	29.7575	6.93474e-195
Butana	Ogaden	Mursi	0.00417112	7.4729e-05	55.8166	0
Mursi	Butana	Ogaden	0.00152191	0.000102054	14.9129	1.35846e-50
Ogaden	Butana	Mursi	0.00190457	5.99378e-05	31.7757	7.01259e-222
Butana	Ogaden	Sheko	0.0040297	9.85668e-05	40.883	0
Ogaden	Butana	Sheko	0.00204598	7.54451e-05	27.1188	2.95532e-162
Sheko	Butana	Ogaden	0.00355989	0.000181919	19.5685	1.43503e-85
Butana	Ogaden	Horro	0.00404968	6.16252e-05	65.7148	0
Horro	Butana	Ogaden	0.000709552	4.09145e-05	17.3423	1.12765e-67
Ogaden	Butana	Horro	0.002026	5.35498e-05	37.834	0
Butana	Ogaden	Gir	0.00350923	7.22319e-05	48.5828	0
Gir	Butana	Ogaden	0.0082283	0.000196936	41.7816	0
Ogaden	Butana	Gir	0.00256646	8.10964e-05	31.6471	4.15649e-220
Butana	Ogaden	Dianzhong	0.00346065	6.19293e-05	55.8807	0
Dianzhong	Butana	Ogaden	0.00810479	0.000168446	48.115	0
Ogaden	Butana	Dianzhong	0.00261504	7.17616e-05	36.4406	4.84634e-291
Butana	Ogaden	Xuanhan	0.00344598	7.78075e-05	44.2886	0
Ogaden	Butana	Xuanhan	0.0026297	7.82697e-05	33.598	8.97113e-248
Xuanhan	Butana	Ogaden	0.00810631	0.000125606	64.5376	0
Butana	Ogaden	Weining	0.00344763	8.46746e-05	40.7162	0
Ogaden	Butana	Weining	0.00262806	7.90552e-05	33.2434	1.27134e-242
Weining	Butana	Ogaden	0.00782964	0.000161669	48.4299	0
Butana	Ogaden	Wannan	0.00344826	6.16434e-05	55.9389	0
Ogaden	Butana	Wannan	0.00262742	8.64767e-05	30.383	4.60677e-203
Wannan	Butana	Ogaden	0.0207946	0.00033993	61.1731	0
Arsi	Butana	Begait	0.00160082	5.99381e-05	26.7079	1.90523e-157
Begait	Butana	Arsi	0.000619238	4.17351e-05	14.8374	4.19735e-50
Butana	Arsi	Begait	0.00305536	5.66775e-05	53.9078	0
Arsi	Butana	EthiopianBoran	0.000445724	4.61718e-05	9.65362	2.37252e-22
Butana	Arsi	EthiopianBoran	0.00421046	6.0502e-05	69.592	0
EthiopianBoran	Butana	Arsi	0.000838124	5.60381e-05	14.9563	7.08438e-51
Arsi	Butana	Mursi	0.000253792	3.7248e-05	6.81357	4.7603e-12
Butana	Arsi	Mursi	0.00440239	8.02222e-05	54.8774	0
Mursi	Butana	Arsi	0.00129064	8.6195e-05	14.9736	5.46221e-51
Arsi	Butana	Sheko	0.000238151	6.03401e-05	3.94681	3.95997e-05
Butana	Arsi	Sheko	0.00441803	0.000104715	42.1908	0
Sheko	Butana	Arsi	0.00317156	0.000160546	19.7548	3.6472e-87
Arsi	Butana	Horro	0.000355876	3.3513e-05	10.619	1.21576e-26
Butana	Arsi	Horro	0.0043003	6.05434e-05	71.0284	0
Horro	Butana	Arsi	0.000458931	4.16577e-05	11.0167	1.58743e-28
Arsi	Butana	Gir	0.00137372	8.81336e-05	15.5868	4.47531e-55
Butana	Arsi	Gir	0.00328246	6.94157e-05	47.2869	0
Gir	Butana	Arsi	0.00845507	0.000180869	46.747	0
Arsi	Butana	Dianzhong	0.00126705	7.30791e-05	17.338	1.21524e-67
Butana	Arsi	Dianzhong	0.00338913	4.90923e-05	69.0359	0
Dianzhong	Butana	Arsi	0.00817631	0.00017522	46.6632	0
Arsi	Butana	Xuanhan	0.00107117	4.60849e-05	23.2434	8.29445e-120
Butana	Arsi	Xuanhan	0.00358501	8.61353e-05	41.6207	0
Xuanhan	Butana	Arsi	0.00796729	0.000124152	64.1739	0
Arsi	Butana	Weining	0.00103384	5.19898e-05	19.8855	2.7169e-88
Butana	Arsi	Weining	0.00362234	9.93768e-05	36.4506	3.36522e-291
Weining	Butana	Arsi	0.00765492	0.00016588	46.1473	0
Arsi	Butana	Wannan	0.00130248	8.84041e-05	14.7333	1.96994e-49
Butana	Arsi	Wannan	0.0033537	6.11714e-05	54.8246	0
Wannan	Butana	Arsi	0.0208892	0.000342665	60.9609	0
Begait	Butana	EthiopianBoran	0.000662437	4.42829e-05	14.9592	6.78234e-51
Butana	Begait	EthiopianBoran	0.00301216	4.63444e-05	64.995	0
EthiopianBoran	Butana	Begait	0.00203642	6.77481e-05	30.0587	8.40239e-199
Begait	Butana	Mursi	0.000641957	5.14325e-05	12.4815	4.70976e-36
Butana	Begait	Mursi	0.00303264	6.71593e-05	45.1559	0
Mursi	Butana	Begait	0.00266039	0.00013693	19.4289	2.19842e-84
Begait	Butana	Sheko	0.000654918	4.96064e-05	13.2023	4.25483e-40
Butana	Begait	Sheko	0.00301968	7.52893e-05	40.1077	0
Sheko	Butana	Begait	0.00456991	0.000225879	20.2317	2.57483e-91
Begait	Butana	Horro	0.000644269	4.81748e-05	13.3736	4.31313e-41
Butana	Begait	Horro	0.00303033	5.72994e-05	52.8858	0
Horro	Butana	Begait	0.00172891	5.41607e-05	31.9218	6.65386e-224
Begait	Butana	Gir	0.000764491	6.92847e-05	11.0341	1.30829e-28
Butana	Begait	Gir	0.0029101	6.65026e-05	43.7593	0
Gir	Butana	Begait	0.00882743	0.000160785	54.9019	0
Begait	Butana	Dianzhong	0.000802917	5.51133e-05	14.5685	2.22784e-48
Butana	Begait	Dianzhong	0.00287168	5.41705e-05	53.0119	0
Dianzhong	Butana	Begait	0.00869376	0.000158527	54.8407	0
Begait	Butana	Xuanhan	0.000846034	4.43137e-05	19.0919	1.47424e-81
Butana	Begait	Xuanhan	0.00282856	5.87121e-05	48.1768	0
Xuanhan	Butana	Begait	0.00872374	0.000149385	58.3976	0
Begait	Butana	Weining	0.000798954	5.03918e-05	15.8548	6.51208e-57
Butana	Begait	Weining	0.00287564	6.28289e-05	45.7694	0
Weining	Butana	Begait	0.00840162	0.000199528	42.1074	0
Begait	Butana	Wannan	0.000750455	6.67861e-05	11.2367	1.3463e-29
Butana	Begait	Wannan	0.00292414	5.49141e-05	53.2494	0
Wannan	Butana	Begait	0.0213187	0.000313204	68.0665	0
Butana	EthiopianBoran	Mursi	0.00426497	7.25313e-05	58.8019	0
EthiopianBoran	Butana	Mursi	0.000783606	6.41258e-05	12.2198	1.21842e-34
Mursi	Butana	EthiopianBoran	0.00142806	0.000115153	12.4014	1.28399e-35
Butana	EthiopianBoran	Sheko	0.00409868	9.51958e-05	43.0553	0
EthiopianBoran	Butana	Sheko	0.000949898	8.98864e-05	10.5678	2.10119e-26
Sheko	Butana	EthiopianBoran	0.00349091	0.000186899	18.6781	3.73143e-78
Butana	EthiopianBoran	Horro	0.00406579	6.16326e-05	65.9681	0
EthiopianBoran	Butana	Horro	0.000982793	5.69832e-05	17.2471	5.88293e-67
Horro	Butana	EthiopianBoran	0.000693449	3.97979e-05	17.4243	2.69824e-68
Butana	EthiopianBoran	Gir	0.00358004	8.33242e-05	42.9651	0
EthiopianBoran	Butana	Gir	0.00146854	8.38575e-05	17.5124	5.76158e-69
Gir	Butana	EthiopianBoran	0.00815749	0.00016233	50.2525	0
Butana	EthiopianBoran	Dianzhong	0.00350497	7.05369e-05	49.6899	0
Dianzhong	Butana	EthiopianBoran	0.00806047	0.00015786	51.0608	0
EthiopianBoran	Butana	Dianzhong	0.00154361	6.35704e-05	24.2818	1.52623e-130
Butana	EthiopianBoran	Xuanhan	0.00336338	8.5468e-05	39.3525	0
EthiopianBoran	Butana	Xuanhan	0.0016852	9.05121e-05	18.6185	1.13749e-77
Xuanhan	Butana	EthiopianBoran	0.00818892	0.000135525	60.4239	0
Butana	EthiopianBoran	Weining	0.00330354	8.38064e-05	39.4188	0
EthiopianBoran	Butana	Weining	0.00174504	8.19821e-05	21.2856	7.71793e-101
Weining	Butana	EthiopianBoran	0.00797372	0.000191582	41.6203	0
Butana	EthiopianBoran	Wannan	0.003484	7.97358e-05	43.6943	0
EthiopianBoran	Butana	Wannan	0.00156458	7.06321e-05	22.1511	5.09014e-109
Wannan	Butana	EthiopianBoran	0.0207589	0.00032576	63.7244	0
Butana	Mursi	Sheko	0.00567092	0.00017686	32.0644	6.91506e-226
Mursi	Butana	Sheko	2.21162e-05	6.44355e-05	0.34323	0.365713
Sheko	Butana	Mursi	0.00191867	9.43781e-05	20.3296	3.51869e-92
Butana	Mursi	Horro	0.0044903	0.000101751	44.1305	0
Horro	Butana	Mursi	0.00026893	5.6086e-05	4.79496	8.13536e-07
Mursi	Butana	Horro	0.00120273	7.21654e-05	16.6663	1.15212e-62
Butana	Mursi	Gir	0.00236303	8.79229e-05	26.8761	2.08986e-159
Gir	Butana	Mursi	0.0093745	0.000200749	46.6976	0
Mursi	Butana	Gir	0.00333001	0.000189656	17.5581	2.57864e-69
Butana	Mursi	Dianzhong	0.00281468	6.4827e-05	43.4184	0
Dianzhong	Butana	Mursi	0.00875076	0.00018633	46.9637	0
Mursi	Butana	Dianzhong	0.00287835	0.000154556	18.6234	1.03802e-77
Butana	Mursi	Xuanhan	0.00413657	0.000112094	36.9025	2.10677e-298
Mursi	Butana	Xuanhan	0.00155647	6.25146e-05	24.8976	3.94954e-137
Xuanhan	Butana	Mursi	0.00741573	0.000119131	62.2486	0
Butana	Mursi	Weining	0.00432973	0.000133955	32.3223	1.70029e-229
Mursi	Butana	Weining	0.0013633	4.19573e-05	32.4927	6.76029e-232
Weining	Butana	Mursi	0.00694753	0.000128129	54.223	0
Butana	Mursi	Wannan	0.00281875	7.96551e-05	35.387	1.35304e-274
Mursi	Butana	Wannan	0.00287428	0.000171749	16.7354	3.61847e-63
Wannan	Butana	Mursi	0.0214241	0.000346804	61.7758	0
Butana	Sheko	Horro	0.00465929	0.000119969	38.8374	0
Horro	Butana	Sheko	9.99488e-05	7.1709e-05	1.39381	0.0816875
Sheko	Butana	Horro	0.0029303	0.000147397	19.8803	3.01362e-88
Butana	Sheko	Gir	0.00143555	0.000122514	11.7174	5.19046e-32
Gir	Butana	Sheko	0.010302	0.000239942	42.9353	0
Sheko	Butana	Gir	0.00615404	0.000293738	20.9508	9.22528e-98
Butana	Sheko	Dianzhong	0.00220866	8.69333e-05	25.4064	1.07146e-142
Dianzhong	Butana	Sheko	0.00935678	0.000200057	46.7707	0
Sheko	Butana	Dianzhong	0.00538093	0.000261967	20.5405	4.67971e-94
Butana	Sheko	Xuanhan	0.0046244	0.000115922	39.8924	0
Sheko	Butana	Xuanhan	0.00296519	0.000146942	20.1794	7.42691e-91
Xuanhan	Butana	Sheko	0.0069279	0.00011309	61.2601	0
Butana	Sheko	Weining	0.00496805	0.000153273	32.4132	8.94358e-231
Sheko	Butana	Weining	0.00262154	0.000136698	19.1777	2.84198e-82
Weining	Butana	Sheko	0.00630921	0.000117415	53.7344	0
Butana	Sheko	Wannan	0.00221267	0.000112229	19.7156	7.92131e-87
Sheko	Butana	Wannan	0.00537692	0.00029442	18.2628	8.1839e-75
Wannan	Butana	Sheko	0.0220302	0.00036578	60.228	0
Butana	Horro	Gir	0.00299892	8.50776e-05	35.2492	1.76458e-272
Gir	Butana	Horro	0.00873861	0.000198294	44.0688	0
Horro	Butana	Gir	0.00176031	0.000102247	17.2163	1.00198e-66
Butana	Horro	Dianzhong	0.00321342	5.85163e-05	54.9149	0
Dianzhong	Butana	Horro	0.00835202	0.000171934	48.577	0
Horro	Butana	Dianzhong	0.00154582	7.87744e-05	19.6234	4.88009e-86
Butana	Horro	Xuanhan	0.00373815	8.27058e-05	45.1982	0
Horro	Butana	Xuanhan	0.00102108	6.03073e-05	16.9314	1.32012e-64
Xuanhan	Butana	Horro	0.00781415	0.000124891	62.5676	0
Butana	Horro	Weining	0.00380728	9.00626e-05	42.2737	0
Horro	Butana	Weining	0.000951952	4.94201e-05	19.2625	5.54465e-83
Weining	Butana	Horro	0.00746998	0.000165401	45.1628	0
Butana	Horro	Wannan	0.00315289	7.23894e-05	43.5545	0
Horro	Butana	Wannan	0.00160635	9.70837e-05	16.546	8.55499e-62
Wannan	Butana	Horro	0.02109	0.000328607	64.18	0
Butana	Gir	Dianzhong	0.00719422	0.000118453	60.7346	0
Dianzhong	Butana	Gir	0.00437123	0.000127333	34.3291	1.4443e-258
Gir	Butana	Dianzhong	0.00454331	0.00014355	31.6496	3.83999e-220
Butana	Gir	Xuanhan	0.0037827	0.00012459	30.3613	8.91126e-203
Gir	Butana	Xuanhan	0.00795483	0.000208305	38.1883	0
Xuanhan	Butana	Gir	0.0077696	0.000138696	56.0191	0
Butana	Gir	Weining	0.00334782	0.000117474	28.4984	6.13075e-179
Gir	Butana	Weining	0.00838971	0.000206513	40.6256	0
Weining	Butana	Gir	0.00792944	0.000231138	34.3062	3.17137e-258
Butana	Gir	Wannan	0.00714941	0.000121937	58.6321	0
Gir	Butana	Wannan	0.00458812	0.000155336	29.5367	4.86613e-192
Wannan	Butana	Gir	0.0170934	0.000335073	51.0142	0
Butana	Dianzhong	Xuanhan	0.00790654	0.000144759	54.6185	0
Dianzhong	Butana	Xuanhan	0.0036589	0.000178604	20.4861	1.4322e-93
Xuanhan	Butana	Dianzhong	0.00364576	0.000122606	29.7356	1.33128e-194
Butana	Dianzhong	Weining	0.00710161	0.000120569	58.9007	0
Dianzhong	Butana	Weining	0.00446383	0.000195849	22.7922	2.73963e-115
Weining	Butana	Dianzhong	0.00417565	0.000189073	22.0848	2.21251e-108
Butana	Dianzhong	Wannan	0.0124706	0.000194718	64.0445	0
Dianzhong	Butana	Wannan	-0.00090518	0.000108116	-8.37232	2.82474e-17
Wannan	Butana	Dianzhong	0.0117722	0.000247279	47.6071	0
Butana	Xuanhan	Weining	0.0102315	0.000126524	80.8661	0
Weining	Butana	Xuanhan	0.00104575	0.000136925	7.63743	1.108e-14
Xuanhan	Butana	Weining	0.00132079	9.2724e-05	14.2443	2.43199e-46
Butana	Xuanhan	Wannan	0.0102953	0.000183512	56.1015	0
Wannan	Butana	Xuanhan	0.0139475	0.000323499	43.1146	0
Xuanhan	Butana	Wannan	0.00125697	0.000157719	7.96969	7.95364e-16
Butana	Weining	Wannan	0.00866661	0.000124301	69.7225	0
Wannan	Butana	Weining	0.0155762	0.000330956	47.0645	0
Weining	Butana	Wannan	0.00261065	0.000208867	12.4991	3.77506e-36
Afar	Ankole	Brahman	-0.00107083	7.13174e-05	-15.015	2.92809e-51
Ankole	Afar	Brahman	0.0108725	0.000428316	25.3844	1.87495e-142
Brahman	Afar	Ankole	0.00829651	0.000126667	65.4988	0
Afar	Ankole	Fogera	0.00172368	8.10716e-05	21.2612	1.29845e-100
Ankole	Afar	Fogera	0.00807801	0.000408941	19.7535	3.74232e-87
Fogera	Afar	Ankole	2.93071e-05	7.5454e-05	0.38841	0.348856
Afar	Ankole	Goffa	0.00204557	0.000105758	19.3421	1.188e-83
Ankole	Afar	Goffa	0.00775612	0.000361223	21.4718	1.42867e-102
Goffa	Afar	Ankole	8.43207e-05	6.46221e-05	1.30483	0.0959754
Afar	Ankole	Holstein	0.00967364	0.000396847	24.3762	1.52938e-131
Ankole	Afar	Holstein	0.000128049	0.000130731	0.979491	0.163669
Holstein	Afar	Ankole	0.02118	0.000384074	55.1457	0
Afar	Ankole	Kenana	0.001538	9.11903e-05	16.8659	4.00858e-64
Ankole	Afar	Kenana	0.00826368	0.000404817	20.4134	6.35631e-93
Kenana	Afar	Ankole	0.00247159	8.9848e-05	27.5086	6.92695e-167
Afar	Ankole	Cholistani	-0.00161452	8.76795e-05	-18.4139	5.08166e-76
Ankole	Afar	Cholistani	0.0114162	0.000484195	23.5777	3.26404e-123
Cholistani	Afar	Ankole	0.00946118	0.000268525	35.2339	3.0269e-272
Achai	Afar	Ankole	0.0063385	0.000155008	40.8914	0
Afar	Ankole	Achai	-0.000823083	6.77494e-05	-12.1489	2.90713e-34
Ankole	Afar	Achai	0.0106248	0.00042466	25.0195	1.87549e-138
Afar	Ankole	Bhagnari	-0.00219745	9.74711e-05	-22.5446	7.58543e-113
Ankole	Afar	Bhagnari	0.0119991	0.000503208	23.8453	5.66484e-126
Bhagnari	Afar	Ankole	0.010226	0.000235101	43.496	0
Afar	Ankole	Dhanni	-0.00198717	9.22955e-05	-21.5306	4.02424e-103
Ankole	Afar	Dhanni	0.0117889	0.000484856	24.3142	6.93654e-131
Dhanni	Afar	Ankole	0.0106103	0.000242303	43.7892	0
Afar	Ankole	Dajal	-0.00237985	9.69445e-05	-24.5486	2.23824e-133
Ankole	Afar	Dajal	0.0121815	0.000492904	24.7138	3.80038e-135
Dajal	Afar	Ankole	0.0112859	0.000244737	46.1146	0
Afar	Ankole	Gabrialli	-0.000492479	7.3265e-05	-6.72189	8.96912e-12
Ankole	Afar	Gabrialli	0.0102942	0.000418476	24.5992	6.44164e-134
Gabrialli	Afar	Ankole	0.00547008	0.000126299	43.3106	0
Afar	Ankole	RedSindhi	-0.00175927	9.91884e-05	-17.7367	1.09195e-70
Ankole	Afar	RedSindhi	0.011561	0.000462666	24.9877	4.1589e-138
RedSindhi	Afar	Ankole	0.0111873	0.000306611	36.487	8.91396e-292
Afar	Ankole	Sahiwal	-0.00189418	0.000106164	-17.8421	1.66472e-71
Ankole	Afar	Sahiwal	0.0116959	0.000492773	23.7348	7.88627e-125
Sahiwal	Afar	Ankole	0.0103294	0.000264703	39.0228	0
Afar	Ankole	Tharparkar	-0.00221153	9.65504e-05	-22.9055	2.04765e-116
Ankole	Afar	Tharparkar	0.0120132	0.000488516	24.5913	7.82565e-134
Tharparkar	Afar	Ankole	0.0182809	0.000391166	46.7344	0
Afar	Ankole	Ogaden	0.00108883	0.000102194	10.6545	8.30675e-27
Ankole	Afar	Ogaden	0.00871285	0.000380415	22.9035	2.14382e-116
Ogaden	Afar	Ankole	0.00146903	8.96043e-05	16.3946	1.04506e-60
Afar	Ankole	Arsi	0.00158974	9.80583e-05	16.2122	2.06749e-59
Ankole	Afar	Arsi	0.00821194	0.000359851	22.8204	1.43829e-115
Arsi	Afar	Ankole	-0.00019568	9.0069e-05	-2.17255	0.0149071
Afar	Ankole	Begait	0.00107243	6.90353e-05	15.5345	1.01323e-54
Ankole	Afar	Begait	0.00872925	0.000451892	19.3171	1.9286e-83
Begait	Afar	Ankole	0.00124838	8.97936e-05	13.9028	3.04555e-44
Afar	Ankole	EthiopianBoran	0.00106177	9.41214e-05	11.2809	8.15345e-30
Ankole	Afar	EthiopianBoran	0.00873992	0.000394262	22.1678	3.51308e-109
EthiopianBoran	Afar	Ankole	0.000483357	9.38243e-05	5.15172	1.29054e-07
Afar	Ankole	Mursi	0.00312505	0.000185342	16.861	4.35514e-64
Ankole	Afar	Mursi	0.00667663	0.000278451	23.9778	2.37041e-127
Mursi	Afar	Ankole	-0.000465785	0.000106475	-4.3746	6.08277e-06
Afar	Ankole	Sheko	0.00449111	0.000270686	16.5916	4.00781e-62
Ankole	Afar	Sheko	0.00531057	0.000217556	24.4102	6.6638e-132
Sheko	Afar	Ankole	0.000382341	0.000160895	2.37633	0.00874291
Afar	Ankole	Horro	0.00198842	0.00011081	17.9444	2.65404e-72
Ankole	Afar	Horro	0.00781327	0.000347706	22.4709	3.99773e-112
Horro	Afar	Ankole	-0.000360171	9.66138e-05	-3.72794	9.65257e-05
Afar	Ankole	Gir	-0.00191157	8.21477e-05	-23.27	4.46299e-120
Ankole	Afar	Gir	0.0117133	0.000460792	25.4198	7.61823e-143
Gir	Afar	Ankole	0.0109282	0.00023357	46.7876	0
Afar	Ankole	Dianzhong	-0.000833896	6.48946e-05	-12.85	4.30051e-38
Ankole	Afar	Dianzhong	0.0106356	0.000441185	24.1069	1.05805e-128
Dianzhong	Afar	Ankole	0.00986258	0.000202072	48.8073	0
Afar	Ankole	Xuanhan	0.00324851	0.000132018	24.6066	5.36782e-134
Ankole	Afar	Xuanhan	0.00655318	0.000351946	18.6198	1.11021e-77
Xuanhan	Afar	Ankole	0.00655471	0.000126494	51.8181	0
Afar	Ankole	Weining	0.00376125	0.000176059	21.3636	1.4573e-101
Ankole	Afar	Weining	0.00604043	0.000299648	20.1584	1.13554e-90
Weining	Afar	Ankole	0.00579615	9.12869e-05	63.4938	0
Afar	Ankole	Wannan	-0.000929062	0.000108811	-8.53828	6.81172e-18
Ankole	Afar	Wannan	0.0107307	0.000504822	21.2565	1.43521e-100
Wannan	Afar	Ankole	0.0226201	0.000360497	62.747	0
Afar	Brahman	Fogera	0.000442023	5.44012e-05	8.12525	2.23221e-16
Brahman	Afar	Fogera	0.00678365	0.000135855	49.9331	0
Fogera	Afar	Brahman	0.00131096	6.87657e-05	19.0642	2.5044e-81
Afar	Brahman	Goffa	0.000265956	6.35356e-05	4.18593	1.42e-05
Brahman	Afar	Goffa	0.00695972	0.000125104	55.6316	0
Goffa	Afar	Brahman	0.00186394	8.69986e-05	21.4249	3.91514e-102
Afar	Brahman	Holstein	-0.00081416	0.0001816	-4.48325	3.67574e-06
Brahman	Afar	Holstein	0.00803984	0.000204726	39.2712	0
Holstein	Afar	Brahman	0.0316678	0.000480027	65.971	0
Afar	Brahman	Kenana	0.000909674	6.69817e-05	13.5809	2.59919e-42
Brahman	Afar	Kenana	0.006316	0.000116094	54.4041	0
Kenana	Afar	Brahman	0.00309992	7.96614e-05	38.9137	0
Afar	Brahman	Cholistani	0.00487727	8.29501e-05	58.7977	0
Brahman	Afar	Cholistani	0.00234841	0.000106764	21.9961	1.56916e-107
Cholistani	Afar	Brahman	0.00296939	0.000185575	16.001	6.28695e-58
Achai	Afar	Brahman	0.00124085	9.45159e-05	13.1285	1.13045e-39
Afar	Brahman	Achai	0.00427457	7.49142e-05	57.0595	0
Brahman	Afar	Achai	0.00295111	0.000116446	25.3431	5.35338e-142
Afar	Brahman	Bhagnari	0.00515138	9.27923e-05	55.5151	0
Bhagnari	Afar	Brahman	0.00287715	0.000133612	21.5336	3.77199e-103
Brahman	Afar	Bhagnari	0.0020743	0.00012531	16.5534	7.56554e-62
Afar	Brahman	Dhanni	0.0049981	9.92114e-05	50.3783	0
Brahman	Afar	Dhanni	0.00222758	0.000133727	16.6577	1.3303e-62
Dhanni	Afar	Brahman	0.00362499	0.000150832	24.0333	6.24034e-128
Afar	Brahman	Dajal	0.00514397	0.000110326	46.6252	0
Brahman	Afar	Dajal	0.0020817	0.000133912	15.5453	8.56095e-55
Dajal	Afar	Brahman	0.00376211	0.000178168	21.1156	2.85897e-99
Afar	Brahman	Gabrialli	0.00412421	8.09434e-05	50.9518	0
Brahman	Afar	Gabrialli	0.00310147	0.000117055	26.4959	5.40316e-155
Gabrialli	Afar	Brahman	0.000853387	8.68555e-05	9.82537	4.3776e-23
Afar	Brahman	RedSindhi	0.00497542	9.42898e-05	52.7673	0
Brahman	Afar	RedSindhi	0.00225026	0.000131207	17.1505	3.1157e-66
RedSindhi	Afar	Brahman	0.00445263	0.000205507	21.6666	2.11963e-104
Afar	Brahman	Sahiwal	0.00500821	9.26743e-05	54.041	0
Brahman	Afar	Sahiwal	0.00221747	0.000121847	18.1988	2.63754e-74
Sahiwal	Afar	Brahman	0.00342705	0.000160975	21.2894	7.11693e-101
Afar	Brahman	Tharparkar	0.00527481	0.000107098	49.2523	0
Brahman	Afar	Tharparkar	0.00195087	0.000117776	16.5643	6.31204e-62
Tharparkar	Afar	Brahman	0.0107946	0.000365711	29.5167	8.78907e-192
Afar	Brahman	Ogaden	0.000440304	5.41211e-05	8.13553	2.0507e-16
Brahman	Afar	Ogaden	0.00678537	0.000112002	60.5828	0
Ogaden	Afar	Brahman	0.00211756	8.79062e-05	24.0889	1.63384e-128
Afar	Brahman	Arsi	0.000412847	5.61932e-05	7.34691	1.01421e-13
Arsi	Afar	Brahman	0.000981218	6.59422e-05	14.88	2.2225e-50
Brahman	Afar	Arsi	0.00681283	0.000124722	54.6242	0
Afar	Brahman	Begait	0.000981699	5.56614e-05	17.637	6.40414e-70
Begait	Afar	Brahman	0.00133912	6.68829e-05	20.0218	1.77819e-89
Brahman	Afar	Begait	0.00624398	0.000114303	54.6265	0
Afar	Brahman	EthiopianBoran	0.000504329	4.59616e-05	10.9728	2.58239e-28
Brahman	Afar	EthiopianBoran	0.00672135	0.000115977	57.9543	0
EthiopianBoran	Afar	Brahman	0.0010408	4.74817e-05	21.92	8.37287e-107
Afar	Brahman	Mursi	-0.000127245	7.82884e-05	-1.62534	0.0520451
Brahman	Afar	Mursi	0.00735292	0.000134131	54.819	0
Mursi	Afar	Brahman	0.00278651	0.000144297	19.311	2.17043e-83
Afar	Brahman	Sheko	-0.000635382	8.06068e-05	-7.88249	1.6046e-15
Brahman	Afar	Sheko	0.00786106	0.000144854	54.2688	0
Sheko	Afar	Brahman	0.00550884	0.000231827	23.7627	4.06073e-125
Afar	Brahman	Horro	0.000257767	5.41664e-05	4.7588	9.73736e-07
Brahman	Afar	Horro	0.00696791	0.000135637	51.3716	0
Horro	Afar	Brahman	0.00137048	7.90223e-05	17.3429	1.11593e-67
Afar	Brahman	Gir	0.00567938	9.78864e-05	58.0202	0
Brahman	Afar	Gir	0.00154629	9.21628e-05	16.7778	1.77368e-63
Gir	Afar	Brahman	0.0033372	0.000153345	21.7627	2.61861e-105
Afar	Brahman	Dianzhong	0.00430346	0.00010347	41.5912	0
Brahman	Afar	Dianzhong	0.00292222	0.000138531	21.0944	4.47671e-99
Dianzhong	Afar	Brahman	0.00472523	0.000126729	37.286	1.38361e-304
Afar	Brahman	Xuanhan	0.00218258	9.37346e-05	23.2846	3.17512e-120
Brahman	Afar	Xuanhan	0.0050431	0.000132636	38.0221	0
Xuanhan	Afar	Brahman	0.00762064	0.000150388	50.6731	0
Afar	Brahman	Weining	0.00187218	0.000101452	18.4538	2.43021e-76
Brahman	Afar	Weining	0.0053535	0.000140208	38.1826	0
Weining	Afar	Brahman	0.00768522	0.00020127	38.1836	0
Afar	Brahman	Wannan	0.00422951	8.60602e-05	49.1459	0
Brahman	Afar	Wannan	0.00299617	0.000127886	23.4284	1.09761e-121
Wannan	Afar	Brahman	0.0174615	0.000331421	52.6869	0
Afar	Fogera	Goffa	0.00106402	4.31894e-05	24.6362	2.58682e-134
Fogera	Afar	Goffa	0.000688961	3.34108e-05	20.6209	8.91062e-95
Goffa	Afar	Fogera	0.00106587	4.89699e-05	21.7658	2.44741e-105
Afar	Fogera	Holstein	0.00235249	0.000110999	21.1938	5.44702e-100
Fogera	Afar	Holstein	-0.000599507	9.91553e-05	-6.04614	7.41786e-10
Holstein	Afar	Fogera	0.0285012	0.000423505	67.2983	0
Afar	Fogera	Kenana	0.00091651	3.86635e-05	23.7048	1.60864e-124
Fogera	Afar	Kenana	0.000836474	5.49361e-05	15.2263	1.18304e-52
Kenana	Afar	Fogera	0.00309308	4.10196e-05	75.405	0
Afar	Fogera	Cholistani	0.000348073	5.80555e-05	5.99553	1.01411e-09
Cholistani	Afar	Fogera	0.00749859	0.000230213	32.5723	5.06129e-233
Fogera	Afar	Cholistani	0.00140491	6.77448e-05	20.7383	7.81772e-96
Achai	Afar	Fogera	0.00503522	0.000136556	36.873	6.25975e-298
Afar	Fogera	Achai	0.000480192	3.83683e-05	12.5153	3.07874e-36
Fogera	Afar	Achai	0.00127279	5.65542e-05	22.5057	1.82502e-112
Afar	Fogera	Bhagnari	0.000213429	5.18416e-05	4.11695	1.9196e-05
Bhagnari	Afar	Fogera	0.0078151	0.000193623	40.3624	0
Fogera	Afar	Bhagnari	0.00153956	7.61557e-05	20.2159	3.54698e-91
Afar	Fogera	Dhanni	0.000301027	5.37025e-05	5.60545	1.03857e-08
Dhanni	Afar	Fogera	0.00832207	0.000215188	38.6735	0
Fogera	Afar	Dhanni	0.00145196	7.40583e-05	19.6056	6.92545e-86
Afar	Fogera	Dajal	0.000172622	5.6227e-05	3.07009	0.00106997
Dajal	Afar	Fogera	0.00873346	0.000236717	36.8941	2.87291e-298
Fogera	Afar	Dajal	0.00158036	7.3192e-05	21.592	1.06784e-103
Afar	Fogera	Gabrialli	0.000569272	4.44229e-05	12.8148	6.77436e-38
Fogera	Afar	Gabrialli	0.00118371	6.03162e-05	19.6251	4.71956e-86
Gabrialli	Afar	Fogera	0.00440833	0.000111082	39.6855	0
Afar	Fogera	RedSindhi	0.000318383	5.78897e-05	5.49983	1.90079e-08
Fogera	Afar	RedSindhi	0.0014346	7.50384e-05	19.1182	8.90751e-82
RedSindhi	Afar	Fogera	0.00910966	0.000281053	32.4127	9.08984e-231
Afar	Fogera	Sahiwal	0.000320538	5.16382e-05	6.20738	2.69376e-10
Fogera	Afar	Sahiwal	0.00143245	7.46699e-05	19.1837	2.53224e-82
Sahiwal	Afar	Fogera	0.00811473	0.000190318	42.6378	0
Afar	Fogera	Tharparkar	0.000197316	5.12725e-05	3.84838	5.94508e-05
Fogera	Afar	Tharparkar	0.00155567	5.95117e-05	26.1406	6.3027e-151
Tharparkar	Afar	Fogera	0.0158721	0.000368379	43.0863	0
Afar	Fogera	Ogaden	0.000689979	4.71982e-05	14.6188	1.06562e-48
Fogera	Afar	Ogaden	0.00106301	3.46964e-05	30.6373	1.95079e-206
Ogaden	Afar	Fogera	0.00186789	5.18871e-05	35.999	4.33606e-284
Afar	Fogera	Arsi	0.00102491	3.8666e-05	26.5068	4.04592e-155
Arsi	Afar	Fogera	0.000369153	3.45792e-05	10.6756	6.61997e-27
Fogera	Afar	Arsi	0.000728072	2.96298e-05	24.5723	1.24938e-133
Afar	Fogera	Begait	0.000854427	3.08331e-05	27.7114	2.54455e-169
Begait	Afar	Fogera	0.00146639	6.86055e-05	21.3742	1.16135e-101
Fogera	Afar	Begait	0.000898557	4.23255e-05	21.2297	2.53928e-100
Afar	Fogera	EthiopianBoran	0.000723954	4.05361e-05	17.8595	1.21907e-71
EthiopianBoran	Afar	Fogera	0.000821173	3.93316e-05	20.8782	4.22581e-97
Fogera	Afar	EthiopianBoran	0.00102903	2.84014e-05	36.2317	9.64878e-288
Afar	Fogera	Mursi	0.00123233	5.70676e-05	21.5942	1.01819e-103
Fogera	Afar	Mursi	0.000520658	4.26417e-05	12.2101	1.37276e-34
Mursi	Afar	Fogera	0.00142694	8.32371e-05	17.1431	3.53873e-66
Afar	Fogera	Sheko	0.00148687	7.6514e-05	19.4326	2.04553e-84
Fogera	Afar	Sheko	0.000266117	6.24294e-05	4.26268	1.00995e-05
Sheko	Afar	Fogera	0.00338659	0.000166371	20.3556	2.07075e-92
Afar	Fogera	Horro	0.00115386	3.90007e-05	29.5856	1.14466e-192
Fogera	Afar	Horro	0.000599126	2.54798e-05	23.5138	1.47353e-122
Horro	Afar	Fogera	0.000474387	4.03915e-05	11.7447	3.75944e-32
Afar	Fogera	Gir	0.000292053	5.01757e-05	5.82061	2.93166e-09
Fogera	Afar	Gir	0.00146093	7.1353e-05	20.4747	1.80985e-93
Gir	Afar	Fogera	0.00872453	0.000222131	39.2764	0
Afar	Fogera	Dianzhong	0.000529036	4.53338e-05	11.6698	9.09251e-32
Dianzhong	Afar	Fogera	0.00849965	0.000174555	48.6933	0
Fogera	Afar	Dianzhong	0.00122395	5.46913e-05	22.3792	3.13802e-111
Afar	Fogera	Xuanhan	0.00126713	5.16972e-05	24.5106	5.69369e-133
Fogera	Afar	Xuanhan	0.000485853	4.59532e-05	10.5728	1.99209e-26
Xuanhan	Afar	Fogera	0.00853608	0.000135525	62.9852	0
Afar	Fogera	Weining	0.00131103	5.19619e-05	25.2306	9.24746e-141
Fogera	Afar	Weining	0.000441953	4.17319e-05	10.5903	1.65265e-26
Weining	Afar	Fogera	0.00824637	0.000186346	44.253	0
Afar	Fogera	Wannan	0.000475758	4.09578e-05	11.6158	1.71283e-31
Fogera	Afar	Wannan	0.00127723	5.26471e-05	24.2601	2.58667e-130
Wannan	Afar	Fogera	0.0212153	0.000335197	63.292	0
Afar	Goffa	Holstein	0.00271841	0.00014023	19.3854	5.12525e-84
Goffa	Afar	Holstein	-0.000588521	0.000105774	-5.56395	1.31868e-08
Holstein	Afar	Goffa	0.0281353	0.000393308	71.535	0
Afar	Goffa	Kenana	0.000815421	5.14956e-05	15.8348	8.95137e-57
Goffa	Afar	Kenana	0.00131447	6.72148e-05	19.5563	1.82296e-85
Kenana	Afar	Goffa	0.00319417	5.10775e-05	62.5357	0
Afar	Goffa	Cholistani	0.000114105	6.61419e-05	1.72516	0.0422493
Cholistani	Afar	Goffa	0.00773256	0.000255252	30.2938	6.91755e-202
Goffa	Afar	Cholistani	0.00201579	9.37844e-05	21.4938	8.89678e-103
Achai	Afar	Goffa	0.00520013	0.000146403	35.5193	1.23781e-276
Afar	Goffa	Achai	0.000315282	4.79922e-05	6.56943	2.52541e-11
Goffa	Afar	Achai	0.00181461	7.60349e-05	23.8655	3.49578e-126
Afar	Goffa	Bhagnari	-1.69643e-05	6.23173e-05	-0.272224	0.392725
Bhagnari	Afar	Goffa	0.00804549	0.00017563	45.8092	0
Goffa	Afar	Bhagnari	0.00214686	9.65713e-05	22.2308	8.65118e-110
Afar	Goffa	Dhanni	3.88407e-05	7.10695e-05	0.546517	0.292355
Dhanni	Afar	Goffa	0.00858425	0.000221852	38.6936	0
Goffa	Afar	Dhanni	0.00209105	9.91635e-05	21.0869	5.24577e-99
Afar	Goffa	Dajal	-6.1249e-05	7.42823e-05	-0.824544	0.204815
Dajal	Afar	Goffa	0.00896733	0.000245471	36.5311	1.77955e-292
Goffa	Afar	Dajal	0.00219114	0.0001031	21.2525	1.56286e-100
Afar	Goffa	Gabrialli	0.000372608	5.75151e-05	6.47843	4.6341e-11
Gabrialli	Afar	Goffa	0.00460499	0.000126469	36.4121	1.36967e-290
Goffa	Afar	Gabrialli	0.00175728	8.04799e-05	21.8351	5.38534e-106
Afar	Goffa	RedSindhi	0.000100609	6.74999e-05	1.4905	0.0680464
Goffa	Afar	RedSindhi	0.00202928	0.000102333	19.8303	8.15322e-88
RedSindhi	Afar	Goffa	0.00932744	0.00026228	35.5629	2.62508e-277
Afar	Goffa	Sahiwal	3.25133e-05	6.84629e-05	0.474904	0.317428
Goffa	Afar	Sahiwal	0.00209738	0.000100388	20.8927	3.11953e-97
Sahiwal	Afar	Goffa	0.00840275	0.000213428	39.3704	0
Afar	Goffa	Tharparkar	-5.15488e-05	6.77454e-05	-0.76092	0.223352
Goffa	Afar	Tharparkar	0.00218144	9.87854e-05	22.0826	2.32288e-108
Tharparkar	Afar	Goffa	0.0161209	0.000362871	44.4261	0
Afar	Goffa	Ogaden	0.00082904	5.39461e-05	15.3679	1.3437e-53
Goffa	Afar	Ogaden	0.00130085	5.82543e-05	22.3306	9.3204e-111
Ogaden	Afar	Goffa	0.00172882	5.09792e-05	33.9124	2.18676e-252
Afar	Goffa	Arsi	0.00106325	3.92405e-05	27.0957	5.53247e-162
Arsi	Afar	Goffa	0.000330815	4.08471e-05	8.09887	2.7736e-16
Goffa	Afar	Arsi	0.00106664	4.23917e-05	25.1616	5.27524e-140
Afar	Goffa	Begait	0.00071571	5.37871e-05	13.3063	1.0638e-40
Begait	Afar	Goffa	0.00160511	5.96592e-05	26.9046	9.70122e-160
Goffa	Afar	Begait	0.00141418	6.59137e-05	21.455	2.05055e-102
Afar	Goffa	EthiopianBoran	0.000932308	5.41689e-05	17.2111	1.09614e-66
EthiopianBoran	Afar	Goffa	0.000612819	3.77917e-05	16.2157	1.95301e-59
Goffa	Afar	EthiopianBoran	0.00119758	5.72701e-05	20.9111	2.12168e-97
Afar	Goffa	Mursi	0.00159321	6.61279e-05	24.0928	1.48709e-128
Goffa	Afar	Mursi	0.000536684	3.26664e-05	16.4292	5.91041e-61
Mursi	Afar	Goffa	0.00106606	6.43829e-05	16.5581	6.99719e-62
Afar	Goffa	Sheko	0.00183973	8.74768e-05	21.0311	1.7033e-98
Goffa	Afar	Sheko	0.000290158	4.40551e-05	6.58625	2.25537e-11
Sheko	Afar	Goffa	0.00303372	0.000135816	22.337	8.0767e-111
Afar	Goffa	Horro	0.00115117	4.15785e-05	27.6866	5.06211e-169
Goffa	Afar	Horro	0.000978724	3.69875e-05	26.4609	1.36678e-154
Horro	Afar	Goffa	0.000477078	3.69403e-05	12.9148	1.85704e-38
Afar	Goffa	Gir	6.27562e-05	7.37614e-05	0.850801	0.19744
Gir	Afar	Goffa	0.00895383	0.00020735	43.1822	0
Goffa	Afar	Gir	0.00206714	9.77097e-05	21.1559	1.21749e-99
Afar	Goffa	Dianzhong	0.000357928	5.56827e-05	6.42799	6.46511e-11
Dianzhong	Afar	Goffa	0.00867076	0.000173666	49.9278	0
Goffa	Afar	Dianzhong	0.00177196	8.08422e-05	21.9188	8.59649e-107
Afar	Goffa	Xuanhan	0.00127996	5.81139e-05	22.025	8.29547e-108
Goffa	Afar	Xuanhan	0.000849931	4.93955e-05	17.2067	1.18266e-66
Xuanhan	Afar	Goffa	0.00852326	0.000134903	63.1806	0
Afar	Goffa	Weining	0.0013662	6.76108e-05	20.2069	4.25648e-91
Goffa	Afar	Weining	0.000763687	4.7922e-05	15.9361	1.77941e-57
Weining	Afar	Goffa	0.0081912	0.000164532	49.7849	0
Afar	Goffa	Wannan	0.000278848	7.26582e-05	3.8378	6.20708e-05
Goffa	Afar	Wannan	0.00185104	0.000103646	17.8592	1.22564e-71
Wannan	Afar	Goffa	0.0214122	0.000344976	62.0687	0
Afar	Holstein	Kenana	0.00287107	0.00017427	16.4748	2.78362e-61
Holstein	Afar	Kenana	0.0279826	0.000415317	67.3765	0
Kenana	Afar	Holstein	0.00113853	0.000160156	7.10885	5.85069e-13
Afar	Holstein	Cholistani	-0.00206508	0.000132134	-15.6286	2.32453e-55
Cholistani	Afar	Holstein	0.00991174	0.000282305	35.11	2.3719e-270
Holstein	Afar	Cholistani	0.0329187	0.000467879	70.3575	0
Achai	Afar	Holstein	0.00566341	0.000250471	22.611	1.68899e-113
Afar	Holstein	Achai	-0.000147999	0.000191052	-0.774652	0.219273
Holstein	Afar	Achai	0.0310017	0.000417938	74.1776	0
Afar	Holstein	Bhagnari	-0.00347926	0.00015844	-21.9595	3.5134e-107
Bhagnari	Afar	Holstein	0.0115078	0.000289968	39.6865	0
Holstein	Afar	Bhagnari	0.0343329	0.000491755	69.8171	0
Afar	Holstein	Dhanni	-0.00302997	0.000148568	-20.3946	9.33677e-93
Dhanni	Afar	Holstein	0.0116531	0.000253627	45.9456	0
Holstein	Afar	Dhanni	0.0338836	0.000468399	72.3393	0
Afar	Holstein	Dajal	-0.00381526	0.000156345	-24.4029	7.96578e-132
Dajal	Afar	Holstein	0.0127213	0.000290809	43.7447	0
Holstein	Afar	Dajal	0.0346689	0.000489329	70.85	0
Afar	Holstein	Gabrialli	0.000550033	0.000166025	3.31295	0.000461587
Gabrialli	Afar	Holstein	0.00442757	0.000195944	22.5961	2.3669e-113
Holstein	Afar	Gabrialli	0.0303036	0.000395339	76.6523	0
Afar	Holstein	RedSindhi	-0.00230186	0.000229301	-10.0386	5.15637e-24
Holstein	Afar	RedSindhi	0.0331555	0.000502465	65.9857	0
RedSindhi	Afar	Holstein	0.0117299	0.000431734	27.1693	7.48995e-163
Afar	Holstein	Sahiwal	-0.00287423	0.000209189	-13.7398	2.93188e-43
Holstein	Afar	Sahiwal	0.0337279	0.000539978	62.4616	0
Sahiwal	Afar	Holstein	0.0113095	0.000365203	30.9677	7.33979e-211
Afar	Holstein	Tharparkar	-0.00336757	0.000143949	-23.3941	2.4537e-121
Holstein	Afar	Tharparkar	0.0342212	0.000456711	74.9297	0
Tharparkar	Afar	Holstein	0.019437	0.000402927	48.2394	0
Afar	Holstein	Ogaden	0.00142369	0.000124494	11.4358	1.38486e-30
Holstein	Afar	Ogaden	0.02943	0.000392109	75.0557	0
Ogaden	Afar	Holstein	0.00113418	0.000108766	10.4277	9.26599e-26
Afar	Holstein	Arsi	0.00201974	0.000109895	18.3788	9.71088e-76
Arsi	Afar	Holstein	-0.000625673	0.000101228	-6.18082	3.18847e-10
Holstein	Afar	Arsi	0.0288339	0.000393244	73.3232	0
Afar	Holstein	Begait	0.00186632	0.000118331	15.772	2.42448e-56
Begait	Afar	Holstein	0.000454491	0.000135338	3.35819	0.000392273
Holstein	Afar	Begait	0.0289873	0.000414403	69.9497	0
Afar	Holstein	EthiopianBoran	0.00109284	0.000143191	7.63202	1.15552e-14
EthiopianBoran	Afar	Holstein	0.00045229	0.000142656	3.17049	0.00076091
Holstein	Afar	EthiopianBoran	0.0297608	0.000409376	72.6981	0
Afar	Holstein	Mursi	0.00435603	0.000204178	21.3344	2.72192e-101
Holstein	Afar	Mursi	0.0264976	0.00037305	71.0297	0
Mursi	Afar	Holstein	-0.00169676	0.000122026	-13.905	2.95334e-44
Afar	Holstein	Sheko	0.00673653	0.000273264	24.6521	1.74708e-134
Holstein	Afar	Sheko	0.0241171	0.000364932	66.0867	0
Sheko	Afar	Holstein	-0.00186308	0.000112761	-16.5223	1.26771e-61
Afar	Holstein	Horro	0.00271843	0.000115651	23.5054	1.79588e-122
Holstein	Afar	Horro	0.0281352	0.000405298	69.4187	0
Horro	Afar	Holstein	-0.00109019	9.20166e-05	-11.8477	1.10589e-32
Afar	Holstein	Gir	-0.00297774	0.000158267	-18.8147	2.86157e-79
Gir	Afar	Holstein	0.0119943	0.000298467	40.1864	0
Holstein	Afar	Gir	0.0338314	0.000463186	73.0406	0
Afar	Holstein	Dianzhong	-0.000263781	0.000135883	-1.94124	0.0261146
Dianzhong	Afar	Holstein	0.00929247	0.000246679	37.6702	7.6405422393687e-311
Holstein	Afar	Dianzhong	0.0311174	0.000436742	71.249	0
Afar	Holstein	Xuanhan	0.00930616	0.000213658	43.5563	0
Holstein	Afar	Xuanhan	0.0215475	0.00037789	57.0206	0
Xuanhan	Afar	Holstein	0.000497059	0.000191629	2.59385	0.00474539
Afar	Holstein	Weining	0.0111337	0.000291595	38.182	0
Holstein	Afar	Weining	0.01972	0.000324003	60.8635	0
Weining	Afar	Holstein	-0.0015763	0.000185711	-8.48791	1.05193e-17
Afar	Holstein	Wannan	-0.000338512	0.000183315	-1.84662	0.0324011
Holstein	Afar	Wannan	0.0311922	0.000484051	64.4398	0
Wannan	Afar	Holstein	0.0220296	0.000357079	61.6939	0
Afar	Kenana	Cholistani	0.000786842	6.28577e-05	12.5178	2.9833e-36
Cholistani	Afar	Kenana	0.00705982	0.000218321	32.3368	1.06351e-229
Kenana	Afar	Cholistani	0.00322275	7.54986e-05	42.6862	0
Achai	Afar	Kenana	0.00461115	0.000136789	33.7101	2.05578e-249
Afar	Kenana	Achai	0.000904261	5.02757e-05	17.986	1.25411e-72
Kenana	Afar	Achai	0.00310533	7.25595e-05	42.7971	0
Afar	Kenana	Bhagnari	0.000676056	7.93373e-05	8.52129	7.8893e-18
Bhagnari	Afar	Kenana	0.00735247	0.000163085	45.0835	0
Kenana	Afar	Bhagnari	0.00333354	9.39628e-05	35.4772	5.52346e-276
Afar	Kenana	Dhanni	0.000769903	6.60868e-05	11.6499	1.14864e-31
Dhanni	Afar	Kenana	0.00785319	0.000181324	43.3104	0
Kenana	Afar	Dhanni	0.00323969	8.70109e-05	37.2332	9.90875e-304
Afar	Kenana	Dajal	0.000651155	7.33012e-05	8.88328	3.24586e-19
Dajal	Afar	Kenana	0.00825493	0.000209003	39.4967	0
Kenana	Afar	Dajal	0.00335844	8.28426e-05	40.54	0
Afar	Kenana	Gabrialli	0.000963377	5.17085e-05	18.6309	9.0232e-78
Gabrialli	Afar	Kenana	0.00401422	0.000103345	38.8428	0
Kenana	Afar	Gabrialli	0.00304622	7.2611e-05	41.9525	0
Afar	Kenana	RedSindhi	0.000771331	6.72125e-05	11.476	8.70763e-31
Kenana	Afar	RedSindhi	0.00323826	8.679e-05	37.3115	5.34136e-305
RedSindhi	Afar	Kenana	0.00865672	0.00024945	34.7032	3.52479e-264
Afar	Kenana	Sahiwal	0.000759977	6.82669e-05	11.1324	4.3627e-29
Kenana	Afar	Sahiwal	0.00324962	8.4393e-05	38.5057	0
Sahiwal	Afar	Kenana	0.00767529	0.00017378	44.1667	0
Afar	Kenana	Tharparkar	0.000703849	7.05307e-05	9.97933	9.38651e-24
Kenana	Afar	Tharparkar	0.00330574	8.12349e-05	40.6937	0
Tharparkar	Afar	Kenana	0.0153655	0.000352799	43.5533	0
Afar	Kenana	Ogaden	0.000680739	3.76301e-05	18.0903	1.90006e-73
Kenana	Afar	Ogaden	0.00332885	4.93454e-05	67.4603	0
Ogaden	Afar	Kenana	0.00187713	6.75137e-05	27.8036	1.96204e-170
Afar	Kenana	Arsi	0.000764891	4.28157e-05	17.8647	1.11062e-71
Arsi	Afar	Kenana	0.000629174	5.50052e-05	11.4384	1.34398e-30
Kenana	Afar	Arsi	0.0032447	4.63799e-05	69.9592	0
Afar	Kenana	Begait	0.00163378	4.87483e-05	33.5147	1.47191e-246
Begait	Afar	Kenana	0.000687032	6.82892e-05	10.0606	4.1247e-24
Kenana	Afar	Begait	0.00237581	4.41921e-05	53.761	0
Afar	Kenana	EthiopianBoran	0.00061167	5.03071e-05	12.1587	2.57864e-34
EthiopianBoran	Afar	Kenana	0.000933456	5.17485e-05	18.0383	4.87487e-73
Kenana	Afar	EthiopianBoran	0.00339792	4.28865e-05	79.2306	0
Afar	Kenana	Mursi	0.00100365	5.09452e-05	19.7005	1.06751e-86
Kenana	Afar	Mursi	0.00300595	4.31565e-05	69.6522	0
Mursi	Afar	Kenana	0.00165562	0.000110224	15.0205	2.69498e-51
Afar	Kenana	Sheko	0.00128243	6.3272e-05	20.2684	1.22238e-91
Kenana	Afar	Sheko	0.00272717	6.88066e-05	39.6352	0
Sheko	Afar	Kenana	0.00359103	0.000192067	18.6968	2.62831e-78
Afar	Kenana	Horro	0.000895758	3.96426e-05	22.5958	2.38304e-113
Horro	Afar	Kenana	0.000732488	5.5389e-05	13.2244	3.17207e-40
Kenana	Afar	Horro	0.00311383	4.26668e-05	72.9803	0
Afar	Kenana	Gir	0.000777325	6.63715e-05	11.7117	5.55154e-32
Gir	Afar	Kenana	0.00823926	0.00017175	47.9723	0
Kenana	Afar	Gir	0.00323227	8.29326e-05	38.9746	0
Afar	Kenana	Dianzhong	0.000961528	4.18466e-05	22.9775	3.91323e-117
Dianzhong	Afar	Kenana	0.00806716	0.000160777	50.1761	0
Kenana	Afar	Dianzhong	0.00304806	6.67473e-05	45.6658	0
Afar	Kenana	Xuanhan	0.00167834	7.08949e-05	23.6737	3.36503e-124
Kenana	Afar	Xuanhan	0.00233125	6.27184e-05	37.1701	1.03807e-302
Xuanhan	Afar	Kenana	0.00812487	0.000144409	56.263	0
Afar	Kenana	Weining	0.00170195	6.82222e-05	24.9472	1.14507e-137
Kenana	Afar	Weining	0.00230764	6.5926e-05	35.0035	9.9511e-269
Weining	Afar	Kenana	0.00785545	0.000196036	40.0715	0
Afar	Kenana	Wannan	0.000934163	6.84712e-05	13.6432	1.10809e-42
Kenana	Afar	Wannan	0.00307543	7.61375e-05	40.3931	0
Wannan	Afar	Kenana	0.0207569	0.00032691	63.4942	0
Achai	Afar	Cholistani	0.000853376	9.37068e-05	9.10687	4.23965e-20
Afar	Cholistani	Achai	0.00466204	7.76121e-05	60.0684	0
Cholistani	Afar	Achai	0.00318462	0.000177719	17.9194	4.16104e-72
Afar	Cholistani	Bhagnari	0.00560558	0.00010171	55.1134	0
Bhagnari	Afar	Cholistani	0.00242294	0.000132727	18.2551	9.42327e-75
Cholistani	Afar	Bhagnari	0.00224108	0.000194542	11.5198	5.2427e-31
Afar	Cholistani	Dhanni	0.00557335	0.000104959	53.1001	0
Cholistani	Afar	Dhanni	0.00227331	0.000176059	12.9123	1.91834e-38
Dhanni	Afar	Cholistani	0.00304974	0.000152047	20.0579	8.61022e-90
Afar	Cholistani	Dajal	0.00572016	0.000105703	54.1156	0
Cholistani	Afar	Dajal	0.0021265	0.00016129	13.1843	5.40261e-40
Dajal	Afar	Cholistani	0.00318592	0.000203035	15.6915	8.64603e-56
Afar	Cholistani	Gabrialli	0.00467952	8.99919e-05	51.9993	0
Cholistani	Afar	Gabrialli	0.00316715	0.000184729	17.1448	3.43675e-66
Gabrialli	Afar	Cholistani	0.000298084	7.70809e-05	3.86715	5.50574e-05
Afar	Cholistani	RedSindhi	0.00530498	0.000108588	48.8543	0
Cholistani	Afar	RedSindhi	0.00254168	0.000182438	13.9318	2.02997e-44
RedSindhi	Afar	Cholistani	0.00412307	0.000188534	21.8691	2.55783e-106
Afar	Cholistani	Sahiwal	0.00570154	0.000119633	47.6584	0
Cholistani	Afar	Sahiwal	0.00214513	0.000205062	10.4609	6.53046e-26
Sahiwal	Afar	Cholistani	0.00273373	0.000135877	20.1191	2.51055e-90
Afar	Cholistani	Tharparkar	0.00554277	9.52418e-05	58.1968	0
Cholistani	Afar	Tharparkar	0.0023039	0.000178578	12.9014	2.20997e-38
Tharparkar	Afar	Cholistani	0.0105266	0.000384655	27.3664	3.44537e-165
Afar	Cholistani	Ogaden	0.00038186	5.86042e-05	6.51592	3.61227e-11
Cholistani	Afar	Ogaden	0.0074648	0.000224287	33.2824	3.47028e-243
Ogaden	Afar	Cholistani	0.002176	7.24806e-05	30.0219	2.5412e-198
Afar	Cholistani	Arsi	0.000325614	6.15486e-05	5.29036	6.10379e-08
Arsi	Afar	Cholistani	0.00106845	6.96988e-05	15.3295	2.42855e-53
Cholistani	Afar	Arsi	0.00752105	0.000235053	31.9973	5.94457e-225
Afar	Cholistani	Begait	0.000884641	5.49706e-05	16.093	1.42827e-58
Begait	Afar	Cholistani	0.00143617	7.63228e-05	18.8171	2.73488e-79
Cholistani	Afar	Begait	0.00696202	0.000221143	31.482	7.66012e-218
Afar	Cholistani	EthiopianBoran	0.000482032	5.60044e-05	8.60704	3.74856e-18
Cholistani	Afar	EthiopianBoran	0.00736463	0.000216797	33.9701	3.0799e-253
EthiopianBoran	Afar	Cholistani	0.00106309	4.53954e-05	23.4185	1.38465e-121
Afar	Cholistani	Mursi	-0.000348928	8.12827e-05	-4.29277	8.82289e-06
Cholistani	Afar	Mursi	0.00819559	0.000262908	31.1729	1.24143e-213
Mursi	Afar	Cholistani	0.0030082	0.000158917	18.9293	3.2713e-80
Afar	Cholistani	Sheko	-0.000998485	0.000101468	-9.84043	3.7694e-23
Cholistani	Afar	Sheko	0.00884515	0.000277163	31.9132	8.7579e-224
Sheko	Afar	Cholistani	0.00587194	0.00026744	21.9561	3.78632e-107
Afar	Cholistani	Horro	0.000125352	5.68452e-05	2.20515	0.0137218
Cholistani	Afar	Horro	0.00772131	0.000246964	31.2649	7.00311e-215
Horro	Afar	Cholistani	0.00150289	7.83613e-05	19.179	2.77181e-82
Afar	Cholistani	Gir	0.00539224	0.00012153	44.3696	0
Cholistani	Afar	Gir	0.00245442	0.000173848	14.1182	1.46695e-45
Gir	Afar	Cholistani	0.00362434	0.000126517	28.647	8.7355e-181
Afar	Cholistani	Dianzhong	0.00464061	0.00010018	46.3226	0
Cholistani	Afar	Dianzhong	0.00320605	0.000186481	17.1924	1.51368e-66
Dianzhong	Afar	Cholistani	0.00438808	0.000119779	36.6348	3.99503e-294
Afar	Cholistani	Xuanhan	0.00196386	8.76899e-05	22.3955	2.17701e-111
Cholistani	Afar	Xuanhan	0.0058828	0.000224892	26.1584	3.95444e-151
Xuanhan	Afar	Cholistani	0.00783936	0.000154049	50.8887	0
Afar	Cholistani	Weining	0.00153925	9.97572e-05	15.43	5.14351e-54
Cholistani	Afar	Weining	0.00630741	0.000252237	25.0059	2.63684e-138
Weining	Afar	Cholistani	0.00801815	0.000227709	35.2122	6.5045e-272
Afar	Cholistani	Wannan	0.00457285	0.000100345	45.5713	0
Cholistani	Afar	Wannan	0.00327381	0.000189665	17.261	4.62476e-67
Wannan	Afar	Cholistani	0.0171182	0.000325821	52.5386	0
Achai	Afar	Bhagnari	0.000690028	0.000102693	6.7193	9.12998e-12
Afar	Achai	Bhagnari	0.00482539	9.04552e-05	53.3456	0
Bhagnari	Afar	Achai	0.00320314	0.000157178	20.3791	1.28162e-92
Achai	Afar	Dhanni	0.000641843	8.36036e-05	7.67722	8.1289e-15
Afar	Achai	Dhanni	0.00487357	9.61594e-05	50.6822	0
Dhanni	Afar	Achai	0.00374952	0.00015149	24.7509	1.51594e-135
Achai	Afar	Dajal	0.000711549	0.000107102	6.64363	1.53025e-11
Afar	Achai	Dajal	0.00480387	0.000102186	47.0111	0
Dajal	Afar	Achai	0.00410222	0.000203533	20.1551	1.21384e-90
Achai	Afar	Gabrialli	0.000796552	8.06857e-05	9.87228	2.74511e-23
Afar	Achai	Gabrialli	0.00471886	8.22567e-05	57.3675	0
Gabrialli	Afar	Achai	0.000258737	8.55611e-05	3.024	0.00124728
Achai	Afar	RedSindhi	0.000880366	9.91673e-05	8.87758	3.41653e-19
Afar	Achai	RedSindhi	0.00463505	9.40993e-05	49.257	0
RedSindhi	Afar	Achai	0.004793	0.000213982	22.3991	2.00805e-111
Achai	Afar	Sahiwal	0.000618948	9.60815e-05	6.44191	5.89896e-11
Afar	Achai	Sahiwal	0.00489647	8.85562e-05	55.2922	0
Sahiwal	Afar	Achai	0.0035388	0.00016166	21.8904	1.60344e-106
Achai	Afar	Tharparkar	0.000846287	0.000111586	7.58419	1.67285e-14
Afar	Achai	Tharparkar	0.00466913	9.33338e-05	50.0261	0
Tharparkar	Afar	Achai	0.0114003	0.000370305	30.7862	2.00489e-208
Achai	Afar	Ogaden	0.00509034	0.000132964	38.2834	0
Afar	Achai	Ogaden	0.000425078	4.29635e-05	9.89392	2.2118e-23
Ogaden	Afar	Achai	0.00213279	8.11523e-05	26.2813	1.56883e-152
Achai	Afar	Arsi	0.00505758	0.00012782	39.568	0
Afar	Achai	Arsi	0.000457835	4.16973e-05	10.98	2.38462e-28
Arsi	Afar	Achai	0.00093623	6.15527e-05	15.2102	1.51309e-52
Achai	Afar	Begait	0.00456241	0.000123168	37.0422	1.19903e-300
Afar	Achai	Begait	0.000953006	4.4231e-05	21.5461	2.87996e-103
Begait	Afar	Achai	0.00136781	7.55858e-05	18.0961	1.71023e-73
Achai	Afar	EthiopianBoran	0.00504436	0.000118775	42.4699	0
Afar	Achai	EthiopianBoran	0.00047105	4.75057e-05	9.91566	1.77948e-23
EthiopianBoran	Afar	Achai	0.00107408	4.77914e-05	22.4743	3.7031e-112
Achai	Afar	Mursi	0.0055192	0.000163457	33.7655	3.16618e-250
Afar	Achai	Mursi	-3.78414e-06	6.54484e-05	-0.0578187	0.476947
Mursi	Afar	Achai	0.00266305	0.000137	19.4384	1.82692e-84
Achai	Afar	Sheko	0.00592635	0.000178473	33.206	4.40967e-242
Afar	Achai	Sheko	-0.000410941	8.61734e-05	-4.76876	9.26817e-07
Sheko	Afar	Achai	0.00528439	0.000228699	23.1063	2.00087e-118
Achai	Afar	Horro	0.00517816	0.000147471	35.1132	2.11963e-270
Afar	Achai	Horro	0.000337252	4.51572e-05	7.46839	4.0591e-14
Horro	Afar	Achai	0.00129099	7.06076e-05	18.2841	5.53885e-75
Achai	Afar	Gir	0.000981091	0.000109602	8.95143	1.75453e-19
Afar	Achai	Gir	0.00453432	0.000103721	43.7166	0
Gir	Afar	Achai	0.00448226	0.000147078	30.4754	2.76053e-204
Achai	Afar	Dianzhong	0.0012168	0.000104069	11.6923	6.97777e-32
Afar	Achai	Dianzhong	0.00429861	9.06213e-05	47.4349	0
Dianzhong	Afar	Achai	0.00473008	0.000131033	36.0984	1.20148e-285
Achai	Afar	Xuanhan	0.00296038	0.000138728	21.3395	2.44069e-101
Afar	Achai	Xuanhan	0.00255504	0.000107911	23.6773	3.08963e-124
Xuanhan	Afar	Achai	0.00724818	0.000136232	53.2045	0
Achai	Afar	Weining	0.00325781	0.000158169	20.597	1.4599e-94
Afar	Achai	Weining	0.0022576	0.000116509	19.377	6.03401e-84
Weining	Afar	Achai	0.0072998	0.000194606	37.5106	3.09374e-308
Achai	Afar	Wannan	0.00125381	0.00010475	11.9696	2.56376e-33
Afar	Achai	Wannan	0.0042616	8.71485e-05	48.9005	0
Wannan	Afar	Achai	0.0174294	0.000327469	53.2247	0
Afar	Bhagnari	Dhanni	0.00588335	0.000116028	50.7064	0
Bhagnari	Afar	Dhanni	0.00214518	0.000128537	16.6892	7.85306e-63
Dhanni	Afar	Bhagnari	0.00273974	0.000143815	19.0504	3.2601e-81
Afar	Bhagnari	Dajal	0.00628269	0.000123094	51.0397	0
Bhagnari	Afar	Dajal	0.00174583	0.000118181	14.7725	1.10192e-49
Dajal	Afar	Bhagnari	0.00262339	0.000207604	12.6365	6.64183e-37
Afar	Bhagnari	Gabrialli	0.00461537	9.028e-05	51.1228	0
Bhagnari	Afar	Gabrialli	0.00341316	0.000129983	26.2585	2.85808e-152
Gabrialli	Afar	Bhagnari	0.000362231	9.09287e-05	3.98368	3.39281e-05
Afar	Bhagnari	RedSindhi	0.00574915	0.00011082	51.8782	0
Bhagnari	Afar	RedSindhi	0.00227937	0.000136692	16.6753	9.91069e-63
RedSindhi	Afar	Bhagnari	0.00367889	0.000204513	17.9886	1.19664e-72
Afar	Bhagnari	Sahiwal	0.00587012	0.000118078	49.7138	0
Bhagnari	Afar	Sahiwal	0.00215841	0.000138914	15.5378	9.62392e-55
Sahiwal	Afar	Bhagnari	0.00256514	0.000142296	18.0268	6.00205e-73
Afar	Bhagnari	Tharparkar	0.00593645	0.000104823	56.6332	0
Bhagnari	Afar	Tharparkar	0.00209207	0.00013289	15.7429	3.842e-56
Tharparkar	Afar	Bhagnari	0.0101329	0.000359589	28.1792	5.25908e-175
Afar	Bhagnari	Ogaden	0.000290811	4.98508e-05	5.83364	2.71155e-09
Bhagnari	Afar	Ogaden	0.00773771	0.000184273	41.9904	0
Ogaden	Afar	Bhagnari	0.00226705	9.08151e-05	24.9634	7.63792e-138
Afar	Bhagnari	Arsi	0.000207685	5.5996e-05	3.70893	0.000104068
Arsi	Afar	Bhagnari	0.00118638	7.67625e-05	15.4552	3.47976e-54
Bhagnari	Afar	Arsi	0.00782084	0.000190799	40.99	0
Afar	Bhagnari	Begait	0.000828378	6.65884e-05	12.4403	7.89549e-36
Begait	Afar	Bhagnari	0.00149244	8.97547e-05	16.628	2.18469e-62
Bhagnari	Afar	Begait	0.00720015	0.000166742	43.1814	0
Afar	Bhagnari	EthiopianBoran	0.000417513	5.89239e-05	7.08563	6.92066e-13
Bhagnari	Afar	EthiopianBoran	0.00761101	0.000166094	45.8235	0
EthiopianBoran	Afar	Bhagnari	0.00112761	5.99603e-05	18.806	3.37192e-79
Afar	Bhagnari	Mursi	-0.000604728	8.2306e-05	-7.34732	1.0111e-13
Bhagnari	Afar	Mursi	0.00863325	0.000206234	41.8614	0
Mursi	Afar	Bhagnari	0.003264	0.000169184	19.2926	3.09884e-83
Afar	Bhagnari	Sheko	-0.00140502	9.6063e-05	-14.626	9.58665e-49
Bhagnari	Afar	Sheko	0.00943354	0.000222435	42.4103	0
Sheko	Afar	Bhagnari	0.00627847	0.000273919	22.9209	1.43787e-116
Afar	Bhagnari	Horro	-1.68947e-05	5.54076e-05	-0.304917	0.380215
Bhagnari	Afar	Horro	0.00804542	0.000192907	41.7061	0
Horro	Afar	Bhagnari	0.00164514	8.60987e-05	19.1076	1.0914e-81
Afar	Bhagnari	Gir	0.0057867	0.000109578	52.8088	0
Bhagnari	Afar	Gir	0.00224182	0.000127619	17.5665	2.2239e-69
Gir	Afar	Bhagnari	0.00322988	0.000131602	24.5429	2.57496e-133
Afar	Bhagnari	Dianzhong	0.00480806	0.000108027	44.5081	0
Bhagnari	Afar	Dianzhong	0.00322047	0.00013466	23.9155	1.05648e-126
Dianzhong	Afar	Bhagnari	0.00422063	0.000132406	31.8763	2.84466e-223
Afar	Bhagnari	Xuanhan	0.00157824	9.34244e-05	16.8932	2.52444e-64
Bhagnari	Afar	Xuanhan	0.00645029	0.000174006	37.0692	4.40556e-301
Xuanhan	Afar	Bhagnari	0.00822498	0.000158287	51.9624	0
Afar	Bhagnari	Weining	0.00107625	0.000106302	10.1245	2.15086e-24
Bhagnari	Afar	Weining	0.00695228	0.000192107	36.1896	4.43654e-287
Weining	Afar	Bhagnari	0.00848115	0.000235068	36.0796	2.3692e-285
Afar	Bhagnari	Wannan	0.0047657	9.73877e-05	48.9353	0
Bhagnari	Afar	Wannan	0.00326283	0.000145465	22.4302	9.98686e-112
Wannan	Afar	Bhagnari	0.0169253	0.000330207	51.2567	0
Afar	Dhanni	Dajal	0.00599609	0.000120393	49.8043	0
Dajal	Afar	Dhanni	0.00290999	0.000195455	14.8883	1.96313e-50
Dhanni	Afar	Dajal	0.002627	0.000150187	17.4915	8.31607e-69
Afar	Dhanni	Gabrialli	0.0046608	9.31561e-05	50.0322	0
Dhanni	Afar	Gabrialli	0.00396229	0.000150117	26.3946	7.90204e-154
Gabrialli	Afar	Dhanni	0.000316794	7.59322e-05	4.17206	1.50929e-05
Afar	Dhanni	RedSindhi	0.00551068	0.0001181	46.6611	0
Dhanni	Afar	RedSindhi	0.00311241	0.000137986	22.5561	5.84971e-113
RedSindhi	Afar	Dhanni	0.00391737	0.000209499	18.6987	2.53632e-78
Afar	Dhanni	Sahiwal	0.00572918	0.000127488	44.9389	0
Dhanni	Afar	Sahiwal	0.00289391	0.000173058	16.7222	4.51612e-63
Sahiwal	Afar	Dhanni	0.00270608	0.000143457	18.8634	1.14036e-79
Afar	Dhanni	Tharparkar	0.00575693	0.000107611	53.4975	0
Dhanni	Afar	Tharparkar	0.00286616	0.000152595	18.7828	5.22126e-79
Tharparkar	Afar	Dhanni	0.0103125	0.000381247	27.0493	1.94629e-161
Afar	Dhanni	Ogaden	0.000336371	5.5359e-05	6.07617	6.15435e-10
Dhanni	Afar	Ogaden	0.00828672	0.000194216	42.6676	0
Ogaden	Afar	Dhanni	0.00222149	8.61359e-05	25.7906	5.65216e-147
Afar	Dhanni	Arsi	0.000298824	5.6846e-05	5.25673	7.33197e-08
Arsi	Afar	Dhanni	0.00109524	7.83838e-05	13.9728	1.14232e-44
Dhanni	Afar	Arsi	0.00832427	0.000206775	40.2576	0
Afar	Dhanni	Begait	0.000883574	5.65613e-05	15.6215	2.59843e-55
Begait	Afar	Dhanni	0.00143724	8.82406e-05	16.2878	6.0243e-60
Dhanni	Afar	Begait	0.00773952	0.000169865	45.5628	0
Afar	Dhanni	EthiopianBoran	0.000445286	5.49205e-05	8.10784	2.57638e-16
Dhanni	Afar	EthiopianBoran	0.00817781	0.000193487	42.2655	0
EthiopianBoran	Afar	Dhanni	0.00109984	5.51759e-05	19.9334	1.04439e-88
Afar	Dhanni	Mursi	-0.000508015	8.49467e-05	-5.9804	1.11295e-09
Dhanni	Afar	Mursi	0.00913111	0.000245421	37.206	2.729e-303
Mursi	Afar	Dhanni	0.00316728	0.000168428	18.805	3.43611e-79
Afar	Dhanni	Sheko	-0.00125515	0.000109938	-11.4169	1.72148e-30
Dhanni	Afar	Sheko	0.00987825	0.000256717	38.4791	0
Sheko	Afar	Dhanni	0.00612861	0.000280037	21.885	1.80505e-106
Afar	Dhanni	Horro	6.04654e-05	5.54631e-05	1.09019	0.137815
Dhanni	Afar	Horro	0.00856263	0.000226595	37.7883	0
Horro	Afar	Dhanni	0.00156778	8.18943e-05	19.144	5.43018e-82
Afar	Dhanni	Gir	0.00560104	0.000111611	50.1835	0
Dhanni	Afar	Gir	0.00302205	0.000167634	18.0277	5.90516e-73
Gir	Afar	Dhanni	0.00341554	0.000135211	25.2608	4.30913e-141
Afar	Dhanni	Dianzhong	0.0047861	0.000110214	43.4253	0
Dhanni	Afar	Dianzhong	0.003837	0.000153995	24.9164	2.47093e-137
Dianzhong	Afar	Dhanni	0.00424259	0.000119898	35.385	1.45234e-274
Afar	Dhanni	Xuanhan	0.00170804	9.31946e-05	18.3277	2.48751e-75
Dhanni	Afar	Xuanhan	0.00691505	0.00017879	38.6769	0
Xuanhan	Afar	Dhanni	0.00809517	0.000150352	53.8415	0
Afar	Dhanni	Weining	0.00125513	0.000106578	11.7766	2.5765e-32
Dhanni	Afar	Weining	0.00736797	0.000208066	35.4117	5.63995e-275
Weining	Afar	Dhanni	0.00830227	0.000227994	36.4145	1.25497e-290
Afar	Dhanni	Wannan	0.00475631	0.000103	46.1777	0
Dhanni	Afar	Wannan	0.00386679	0.000148311	26.0721	3.77838e-150
Wannan	Afar	Dhanni	0.0169347	0.000328332	51.5781	0
Afar	Dajal	Gabrialli	0.00464326	8.86756e-05	52.3623	0
Dajal	Afar	Gabrialli	0.00426283	0.000209941	20.3049	5.81904e-92
Gabrialli	Afar	Dajal	0.000334343	8.29874e-05	4.02884	2.80264e-05
Afar	Dajal	RedSindhi	0.00570806	0.000111329	51.2718	0
Dajal	Afar	RedSindhi	0.00319803	0.000185879	17.2049	1.21999e-66
RedSindhi	Afar	Dajal	0.00371999	0.000206883	17.9811	1.37001e-72
Afar	Dajal	Sahiwal	0.00592842	0.000136304	43.494	0
Dajal	Afar	Sahiwal	0.00297766	0.000227419	13.0933	1.79818e-39
Sahiwal	Afar	Dajal	0.00250684	0.000145396	17.2415	6.48146e-67
Afar	Dajal	Tharparkar	0.00593277	0.000123482	48.0456	0
Dajal	Afar	Tharparkar	0.00297331	0.000204226	14.559	2.56007e-48
Tharparkar	Afar	Dajal	0.0101366	0.000378071	26.8114	1.18971e-158
Afar	Dajal	Ogaden	0.000313189	5.85434e-05	5.34968	4.40549e-08
Dajal	Afar	Ogaden	0.00859289	0.000226916	37.8681	0
Ogaden	Afar	Dajal	0.00224468	8.33784e-05	26.9216	6.13555e-160
Afar	Dajal	Arsi	0.000225356	6.40494e-05	3.51848	0.000217013
Arsi	Afar	Dajal	0.00116871	8.17417e-05	14.2976	1.13243e-46
Dajal	Afar	Arsi	0.00868073	0.000230908	37.5939	0
Afar	Dajal	Begait	0.000823429	5.92521e-05	13.897	3.30262e-44
Begait	Afar	Dajal	0.00149739	7.9665e-05	18.796	4.07154e-79
Dajal	Afar	Begait	0.00808265	0.000215538	37.4998	4.64005e-308
Afar	Dajal	EthiopianBoran	0.000400629	6.33614e-05	6.32292	1.28333e-10
Dajal	Afar	EthiopianBoran	0.00850545	0.000209235	40.6502	0
EthiopianBoran	Afar	Dajal	0.0011445	5.90447e-05	19.3836	5.30773e-84
Afar	Dajal	Mursi	-0.000678479	9.90372e-05	-6.85075	3.67319e-12
Dajal	Afar	Mursi	0.00958456	0.000270578	35.4226	3.83251e-275
Mursi	Afar	Dajal	0.00333775	0.00017974	18.5698	2.82063e-77
Afar	Dajal	Sheko	-0.00150677	0.000124279	-12.124	3.94082e-34
Dajal	Afar	Sheko	0.0104128	0.000288069	36.147	2.0735e-286
Sheko	Afar	Dajal	0.00638022	0.000289214	22.0605	3.78705e-108
Afar	Dajal	Horro	-4.57338e-05	6.04782e-05	-0.756204	0.224763
Dajal	Afar	Horro	0.00895182	0.000249722	35.8471	1.02035e-281
Horro	Afar	Dajal	0.00167398	8.8721e-05	18.8679	1.04729e-79
Afar	Dajal	Gir	0.00581061	0.000130568	44.5026	0
Dajal	Afar	Gir	0.00309547	0.000207084	14.9479	8.03693e-51
Gir	Afar	Dajal	0.00320597	0.000131156	24.444	2.91443e-132
Afar	Dajal	Dianzhong	0.00482921	0.000128944	37.4521	2.77601e-307
Dajal	Afar	Dianzhong	0.00407687	0.000198223	20.567	2.71089e-94
Dianzhong	Afar	Dajal	0.00419948	0.000115195	36.4553	2.83498e-291
Afar	Dajal	Xuanhan	0.00144016	9.31393e-05	15.4624	3.11179e-54
Dajal	Afar	Xuanhan	0.00746593	0.000229926	32.471	1.3689e-231
Xuanhan	Afar	Dajal	0.00836306	0.000167385	49.963	0
Afar	Dajal	Weining	0.000900137	0.000114728	7.84586	2.14998e-15
Dajal	Afar	Weining	0.00800595	0.000244405	32.7568	1.21476e-235
Weining	Afar	Dajal	0.00865726	0.000242626	35.6815	3.82732e-279
Afar	Dajal	Wannan	0.00479073	0.000119947	39.9404	0
Dajal	Afar	Wannan	0.00411535	0.000211144	19.4908	6.57053e-85
Wannan	Afar	Dajal	0.0169003	0.000332945	50.7601	0
Afar	Gabrialli	RedSindhi	0.00437977	9.66279e-05	45.3261	0
Gabrialli	Afar	RedSindhi	0.000597827	9.46655e-05	6.31515	1.3495e-10
RedSindhi	Afar	Gabrialli	0.00504827	0.000222037	22.7362	9.82636e-115
Afar	Gabrialli	Sahiwal	0.00459161	9.10653e-05	50.4211	0
Gabrialli	Afar	Sahiwal	0.00038599	8.86637e-05	4.35342	6.7015e-06
Sahiwal	Afar	Gabrialli	0.00384365	0.000157059	24.4727	1.44275e-132
Afar	Gabrialli	Tharparkar	0.00450237	9.01614e-05	49.9368	0
Gabrialli	Afar	Tharparkar	0.000475229	0.000105441	4.50707	3.28645e-06
Tharparkar	Afar	Gabrialli	0.011567	0.000365425	31.6536	3.38292e-220
Afar	Gabrialli	Ogaden	0.000486757	4.08411e-05	11.9183	4.75139e-33
Gabrialli	Afar	Ogaden	0.00449084	0.000105032	42.7569	0
Ogaden	Afar	Gabrialli	0.00207111	6.64921e-05	31.1482	2.68242e-213
Afar	Gabrialli	Arsi	0.000492286	5.06295e-05	9.72329	1.19951e-22
Arsi	Afar	Gabrialli	0.000901779	6.40495e-05	14.0794	2.54198e-45
Gabrialli	Afar	Arsi	0.00448531	0.000112685	39.8038	0
Afar	Gabrialli	Begait	0.000978689	4.84557e-05	20.1976	5.13861e-91
Begait	Afar	Gabrialli	0.00134213	6.88957e-05	19.4806	8.01944e-85
Gabrialli	Afar	Begait	0.00399891	0.000104101	38.4137	0
Afar	Gabrialli	EthiopianBoran	0.000523677	4.653e-05	11.2546	1.09911e-29
EthiopianBoran	Afar	Gabrialli	0.00102145	4.94569e-05	20.6533	4.55871e-95
Gabrialli	Afar	EthiopianBoran	0.00445392	0.000102634	43.3962	0
Afar	Gabrialli	Mursi	0.00014196	5.98555e-05	2.37171	0.00885299
Gabrialli	Afar	Mursi	0.00483564	0.000123963	39.0088	0
Mursi	Afar	Gabrialli	0.00251731	0.000122001	20.6335	6.86704e-95
Afar	Gabrialli	Sheko	-0.000196241	8.40213e-05	-2.33561	0.00975579
Gabrialli	Afar	Sheko	0.00517384	0.000127973	40.4292	0
Sheko	Afar	Gabrialli	0.0050697	0.000221911	22.8456	8.08125e-116
Afar	Gabrialli	Horro	0.000421192	4.35624e-05	9.66869	2.04794e-22
Gabrialli	Afar	Horro	0.00455641	0.000116348	39.162	0
Horro	Afar	Gabrialli	0.00120705	7.02678e-05	17.1779	1.94365e-66
Afar	Gabrialli	Gir	0.00436869	9.4877e-05	46.0459	0
Gabrialli	Afar	Gir	0.000608905	0.00011123	5.47427	2.19659e-08
Gir	Afar	Gabrialli	0.00464789	0.000135528	34.2947	4.70654e-258
Afar	Gabrialli	Dianzhong	0.00425394	9.49375e-05	44.8078	0
Dianzhong	Afar	Gabrialli	0.00477475	0.000122403	39.0085	0
Gabrialli	Afar	Dianzhong	0.00072366	7.05842e-05	10.2524	5.77205e-25
Afar	Gabrialli	Xuanhan	0.00283103	9.35241e-05	30.2705	1.40189e-201
Gabrialli	Afar	Xuanhan	0.00214657	9.69359e-05	22.1443	5.91929e-109
Xuanhan	Afar	Gabrialli	0.00697219	0.000118911	58.6339	0
Afar	Gabrialli	Weining	0.00253989	9.93951e-05	25.5534	2.51656e-144
Gabrialli	Afar	Weining	0.00243771	0.000121448	20.0721	6.47095e-90
Weining	Afar	Gabrialli	0.00701751	0.00018133	38.7003	0
Afar	Gabrialli	Wannan	0.00426455	8.62581e-05	49.4394	0
Gabrialli	Afar	Wannan	0.000713053	8.83158e-05	8.07391	3.4041e-16
Wannan	Afar	Gabrialli	0.0174265	0.000323533	53.8631	0
Afar	RedSindhi	Sahiwal	0.00549815	0.000132534	41.4848	0
RedSindhi	Afar	Sahiwal	0.0039299	0.000216799	18.1269	9.77364e-74
Sahiwal	Afar	RedSindhi	0.00293712	0.000133096	22.0676	3.23689e-108
Afar	RedSindhi	Tharparkar	0.00556456	0.000103856	53.5798	0
RedSindhi	Afar	Tharparkar	0.00386348	0.000209334	18.4561	2.32892e-76
Tharparkar	Afar	RedSindhi	0.0105048	0.000384226	27.3402	7.06139e-165
Afar	RedSindhi	Ogaden	0.000371703	5.10512e-05	7.28097	1.65714e-13
Ogaden	Afar	RedSindhi	0.00218616	8.91946e-05	24.51	5.77819e-133
RedSindhi	Afar	Ogaden	0.00905634	0.000246216	36.782	1.79094e-296
Afar	RedSindhi	Arsi	0.000308838	5.70137e-05	5.4169	3.03206e-08
Arsi	Afar	RedSindhi	0.00108523	6.91564e-05	15.6923	8.53774e-56
RedSindhi	Afar	Arsi	0.00911921	0.000257203	35.4554	1.19745e-275
Afar	RedSindhi	Begait	0.00092044	5.62477e-05	16.364	1.72829e-60
Begait	Afar	RedSindhi	0.00140038	8.21479e-05	17.047	1.8397e-65
RedSindhi	Afar	Begait	0.00850761	0.000257719	33.0112	2.8052e-239
Afar	RedSindhi	EthiopianBoran	0.000453997	5.1051e-05	8.89301	2.97377e-19
EthiopianBoran	Afar	RedSindhi	0.00109113	4.70417e-05	23.195	2.55714e-119
RedSindhi	Afar	EthiopianBoran	0.00897405	0.000241434	37.1698	1.04972e-302
Afar	RedSindhi	Mursi	-0.000430167	9.01885e-05	-4.76965	9.22731e-07
Mursi	Afar	RedSindhi	0.00308944	0.000171912	17.971	1.64368e-72
RedSindhi	Afar	Mursi	0.00985821	0.000278344	35.4174	4.60827e-275
Afar	RedSindhi	Sheko	-0.00111841	9.95537e-05	-11.2342	1.38496e-29
RedSindhi	Afar	Sheko	0.0105465	0.00030071	35.0719	9.04073e-270
Sheko	Afar	RedSindhi	0.00599186	0.000264984	22.6121	1.64742e-113
Afar	RedSindhi	Horro	0.000105202	6.04223e-05	1.7411	0.040833
Horro	Afar	RedSindhi	0.00152304	9.33591e-05	16.3138	3.93692e-60
RedSindhi	Afar	Horro	0.00932284	0.000270651	34.446	2.5844e-260
Afar	RedSindhi	Gir	0.00557359	0.000119237	46.7437	0
Gir	Afar	RedSindhi	0.00344299	0.000132344	26.0155	1.6536e-149
RedSindhi	Afar	Gir	0.00385446	0.000187816	20.5225	6.77795e-94
Afar	RedSindhi	Dianzhong	0.00459199	0.000118967	38.5987	0
Dianzhong	Afar	RedSindhi	0.0044367	0.000110707	40.0761	0
RedSindhi	Afar	Dianzhong	0.00483605	0.000205469	23.5367	8.58955e-123
Afar	RedSindhi	Xuanhan	0.0018868	0.00010251	18.4061	5.86884e-76
RedSindhi	Afar	Xuanhan	0.00754125	0.000269754	27.9561	2.77881e-172
Xuanhan	Afar	RedSindhi	0.00791642	0.000163103	48.5362	0
Afar	RedSindhi	Weining	0.0014583	0.000127904	11.4016	2.05252e-30
RedSindhi	Afar	Weining	0.00796974	0.000303514	26.2582	2.88072e-152
Weining	Afar	RedSindhi	0.0080991	0.000228143	35.5001	2.44898e-276
Afar	RedSindhi	Wannan	0.00462878	0.000109193	42.3908	0
RedSindhi	Afar	Wannan	0.00479927	0.00022061	21.7545	3.13127e-105
Wannan	Afar	RedSindhi	0.0170623	0.00033894	50.3401	0
Afar	Sahiwal	Tharparkar	0.00569131	0.000127567	44.6142	0
Sahiwal	Afar	Tharparkar	0.00274395	0.000130655	21.0015	3.17736e-98
Tharparkar	Afar	Sahiwal	0.0103781	0.000395259	26.2564	3.02034e-152
Afar	Sahiwal	Ogaden	0.000381175	5.52012e-05	6.9052	2.50664e-12
Ogaden	Afar	Sahiwal	0.00217669	8.68518e-05	25.0621	6.44316e-139
Sahiwal	Afar	Ogaden	0.00805409	0.00018153	44.3677	0
Afar	Sahiwal	Arsi	0.000284572	5.73479e-05	4.9622	3.48496e-07
Arsi	Afar	Sahiwal	0.00110949	7.49428e-05	14.8045	6.8501e-50
Sahiwal	Afar	Arsi	0.00815069	0.000189886	42.924	0
Afar	Sahiwal	Begait	0.000887091	4.80891e-05	18.4468	2.76628e-76
Begait	Afar	Sahiwal	0.00143372	7.8739e-05	18.2086	2.20541e-74
Sahiwal	Afar	Begait	0.00754817	0.000170647	44.2327	0
Afar	Sahiwal	EthiopianBoran	0.000424781	6.1289e-05	6.93079	2.09248e-12
EthiopianBoran	Afar	Sahiwal	0.00112035	5.68382e-05	19.7111	8.65808e-87
Sahiwal	Afar	EthiopianBoran	0.00801048	0.000169934	47.1386	0
Afar	Sahiwal	Mursi	-0.000495633	7.98705e-05	-6.20546	2.72686e-10
Mursi	Afar	Sahiwal	0.0031549	0.000163736	19.2683	4.95697e-83
Sahiwal	Afar	Mursi	0.0089309	0.000215306	41.48	0
Afar	Sahiwal	Sheko	-0.00121663	0.000115932	-10.4943	4.58776e-26
Sahiwal	Afar	Sheko	0.00965189	0.000259568	37.1845	6.07517e-303
Sheko	Afar	Sahiwal	0.00609008	0.000283742	21.4634	1.71166e-102
Afar	Sahiwal	Horro	7.90345e-05	4.99211e-05	1.58319	0.0566891
Horro	Afar	Sahiwal	0.00154921	7.70399e-05	20.1092	3.06523e-90
Sahiwal	Afar	Horro	0.00835623	0.000200123	41.7555	0
Afar	Sahiwal	Gir	0.00560234	0.000123141	45.4954	0
Gir	Afar	Sahiwal	0.00341425	0.000136282	25.0529	8.11662e-139
Sahiwal	Afar	Gir	0.00283293	0.000147972	19.145	5.32693e-82
Afar	Sahiwal	Dianzhong	0.00471983	0.000114748	41.1322	0
Dianzhong	Afar	Sahiwal	0.00430886	0.000116337	37.0377	1.41668e-300
Sahiwal	Afar	Dianzhong	0.00371543	0.000157587	23.577	3.31846e-123
Afar	Sahiwal	Xuanhan	0.0017385	9.03255e-05	19.247	7.47888e-83
Sahiwal	Afar	Xuanhan	0.00669676	0.000219202	30.5507	2.76742e-205
Xuanhan	Afar	Sahiwal	0.00806472	0.000174903	46.1097	0
Afar	Sahiwal	Weining	0.00124907	0.000118765	10.5172	3.59905e-26
Sahiwal	Afar	Weining	0.00718619	0.000253056	28.3976	1.08246e-177
Weining	Afar	Sahiwal	0.00830833	0.000250343	33.1878	8.07305e-242
Afar	Sahiwal	Wannan	0.00470962	0.000101643	46.3349	0
Sahiwal	Afar	Wannan	0.00372564	0.000179582	20.7462	6.63362e-96
Wannan	Afar	Sahiwal	0.0169814	0.000319922	53.08	0
Afar	Tharparkar	Ogaden	0.000317754	5.82057e-05	5.45916	2.39196e-08
Ogaden	Afar	Tharparkar	0.00224011	7.60708e-05	29.4477	6.73644e-191
Tharparkar	Afar	Ogaden	0.0157516	0.000375528	41.9454	0
Afar	Tharparkar	Arsi	0.000203657	6.05446e-05	3.36374	0.00038447
Arsi	Afar	Tharparkar	0.00119041	8.0476e-05	14.7921	8.23664e-50
Tharparkar	Afar	Arsi	0.0158657	0.000368948	43.0026	0
Afar	Tharparkar	Begait	0.000799153	6.04228e-05	13.226	3.10528e-40
Begait	Afar	Tharparkar	0.00152166	7.55165e-05	20.1501	1.34285e-90
Tharparkar	Afar	Begait	0.0152702	0.000371587	41.0946	0
Afar	Tharparkar	EthiopianBoran	0.000359485	5.85898e-05	6.13562	4.24139e-10
EthiopianBoran	Afar	Tharparkar	0.00118564	5.35324e-05	22.1481	5.4406e-109
Tharparkar	Afar	EthiopianBoran	0.0157099	0.000374313	41.9699	0
Afar	Tharparkar	Mursi	-0.000602724	8.62507e-05	-6.98804	1.39376e-12
Mursi	Afar	Tharparkar	0.00326199	0.000159769	20.417	5.90487e-93
Tharparkar	Afar	Mursi	0.0166721	0.000385553	43.2421	0
Afar	Tharparkar	Sheko	-0.00138407	0.000104843	-13.2013	4.31169e-40
Sheko	Afar	Tharparkar	0.00625752	0.000267311	23.4091	1.72622e-121
Tharparkar	Afar	Sheko	0.0174535	0.000407545	42.8258	0
Afar	Tharparkar	Horro	-4.23174e-05	5.37607e-05	-0.787144	0.215599
Horro	Afar	Tharparkar	0.00167056	7.64017e-05	21.8655	2.76778e-106
Tharparkar	Afar	Horro	0.0161117	0.000372501	43.2528	0
Afar	Tharparkar	Gir	0.00588437	0.000127928	45.9975	0
Gir	Afar	Tharparkar	0.00313222	0.00015567	20.1209	2.42104e-90
Tharparkar	Afar	Gir	0.010185	0.000359397	28.3392	5.686e-177
Afar	Tharparkar	Dianzhong	0.00472121	0.000116124	40.6565	0
Dianzhong	Afar	Tharparkar	0.00430748	0.000120119	35.86	6.42283e-282
Tharparkar	Afar	Dianzhong	0.0113482	0.000390751	29.042	9.70927e-186
Afar	Tharparkar	Xuanhan	0.00151769	0.00010315	14.7134	2.64411e-49
Tharparkar	Afar	Xuanhan	0.0145517	0.000385672	37.7307	0
Xuanhan	Afar	Tharparkar	0.00828553	0.000160029	51.7753	0
Afar	Tharparkar	Weining	0.00100866	0.000119084	8.47015	1.22539e-17
Tharparkar	Afar	Weining	0.0150607	0.000382126	39.413	0
Weining	Afar	Tharparkar	0.00854875	0.000225316	37.9412	0
Afar	Tharparkar	Wannan	0.00471676	0.000112331	41.9899	0
Tharparkar	Afar	Wannan	0.0113526	0.000402144	28.2302	1.24572e-175
Wannan	Afar	Tharparkar	0.0169743	0.00033805	50.2123	0
Afar	Ogaden	Arsi	0.000799242	3.96885e-05	20.1378	1.72147e-90
Arsi	Afar	Ogaden	0.000594823	3.96671e-05	14.9954	3.93436e-51
Ogaden	Afar	Arsi	0.00175862	5.7882e-05	30.3829	4.6208e-203
Afar	Ogaden	Begait	0.000615725	2.71857e-05	22.6488	7.16813e-114
Begait	Afar	Ogaden	0.00170509	7.50441e-05	22.7212	1.38275e-114
Ogaden	Afar	Begait	0.00194214	7.08841e-05	27.3988	1.41716e-165
Afar	Ogaden	EthiopianBoran	0.000913686	4.76011e-05	19.1947	2.04921e-82
EthiopianBoran	Afar	Ogaden	0.000631441	3.54107e-05	17.8319	1.99804e-71
Ogaden	Afar	EthiopianBoran	0.00164418	5.392e-05	30.4929	1.6183e-204
[truncated: 8,964 more rows]

## Sheet: Table S3
Table S3. Summary of 553 variants unique to Butana cattle with MAF> 0.05 and moderate or high impact on gene transcripts. Chr: chromosome, Ref: reference allele, Alt: alternative allele, AAF: alternative allele frequency in Butana, Transcript: Ensembl transcript or feature ID, Consequence: predicted functional consequence of the variant, Impact: predicted impact (high, moderate).
Chr	Position	Ref	Alt	AAF	Transcript	Consequence	Impact
1	346631	G	GACC	0.08	ENSBTAT00000007786	inframe_insertion	MODERATE
1	346631	G	GACC	0.08	ENSBTAT00000008737	inframe_insertion	MODERATE
1	2029284	C	T	0.12	ENSBTAT00000012106	missense_variant	MODERATE
1	65925550	A	G	0.14	ENSBTAT00000002496	missense_variant	MODERATE
1	65925550	A	G	0.14	ENSBTAT00000075379	missense_variant	MODERATE
1	65925550	A	G	0.14	ENSBTAT00000076054	missense_variant	MODERATE
1	65925550	A	G	0.14	ENSBTAT00000076580	missense_variant	MODERATE
1	65925550	A	G	0.14	ENSBTAT00000078858	missense_variant	MODERATE
1	65925550	A	G	0.14	ENSBTAT00000079183	missense_variant	MODERATE
1	69471837	G	A	0.06	ENSBTAT00000028521	missense_variant	MODERATE
1	69471837	G	A	0.06	ENSBTAT00000068064	missense_variant	MODERATE
1	69471837	G	A	0.06	ENSBTAT00000073505	missense_variant	MODERATE
1	69471837	G	A	0.06	ENSBTAT00000079897	missense_variant	MODERATE
1	69471837	G	A	0.06	ENSBTAT00000084771	missense_variant	MODERATE
1	73187659	G	A	0.14	ENSBTAT00000046350	missense_variant	MODERATE
1	75967018	T	C	0.06	ENSBTAT00000009121	missense_variant	MODERATE
1	75967018	T	C	0.06	ENSBTAT00000075658	missense_variant	MODERATE
1	93147600	C	T	0.06	ENSBTAT00000045228	missense_variant	MODERATE
1	126539035	G	A	0.08	ENSBTAT00000015321	missense_variant	MODERATE
1	126539035	G	A	0.08	ENSBTAT00000066572	missense_variant	MODERATE
1	126539035	G	A	0.08	ENSBTAT00000071223	missense_variant	MODERATE
1	126539035	G	A	0.08	ENSBTAT00000084436	missense_variant	MODERATE
1	130594256	G	A	0.06	ENSBTAT00000050229	missense_variant	MODERATE
1	144376510	A	T	0.06	ENSBTAT00000029198	stop_gained	HIGH
1	144376510	A	T	0.06	ENSBTAT00000068083	stop_gained	HIGH
1	144376510	A	T	0.06	ENSBTAT00000071198	stop_gained	HIGH
1	144376510	A	T	0.06	ENSBTAT00000074148	stop_gained	HIGH
1	151888412	G	A	0.14	ENSBTAT00000066997	stop_gained	HIGH
1	151888412	G	A	0.14	ENSBTAT00000072186	stop_gained	HIGH
1	151888412	G	A	0.14	ENSBTAT00000078699	stop_gained	HIGH
1	151888412	G	A	0.14	ENSBTAT00000080845	stop_gained	HIGH
1	153202570	G	A	0.14	ENSBTAT00000010847	missense_variant	MODERATE
1	158347068	C	T	0.06	ENSBTAT00000016581	missense_variant	MODERATE
2	1475070	C	A	0.15	ENSBTAT00000054423	missense_variant	MODERATE
2	4914221	C	T	0.15	ENSBTAT00000061382	missense_variant	MODERATE
2	6167082	A	C	0.06	ENSBTAT00000086578	start_lost	HIGH
2	18433030	C	T	0.08	ENSBTAT00000056768	splice_acceptor_variant	HIGH
2	30935790	G	A	0.11	ENSBTAT00000024655	missense_variant	MODERATE
2	30935790	G	A	0.11	ENSBTAT00000061380	missense_variant	MODERATE
2	91156293	C	G	0.06	ENSBTAT00000011435	missense_variant	MODERATE
2	91464150	A	G	0.08	ENSBTAT00000065285	missense_variant	MODERATE
2	94089377	G	A	0.08	ENSBTAT00000015885	missense_variant	MODERATE
2	94089377	G	A	0.08	ENSBTAT00000070967	missense_variant	MODERATE
2	95066201	G	A	0.09	ENSBTAT00000021553	missense_variant	MODERATE
2	105952726	G	A	0.08	ENSBTAT00000003229	missense_variant	MODERATE
2	105952726	G	A	0.08	ENSBTAT00000066888	missense_variant	MODERATE
2	105952726	G	A	0.08	ENSBTAT00000067607	missense_variant	MODERATE
2	105952726	G	A	0.08	ENSBTAT00000068040	missense_variant	MODERATE
2	105952726	G	A	0.08	ENSBTAT00000079778	missense_variant	MODERATE
2	105952726	G	A	0.08	ENSBTAT00000080123	missense_variant	MODERATE
2	105952726	G	A	0.08	ENSBTAT00000080900	missense_variant	MODERATE
2	105952726	G	A	0.08	ENSBTAT00000083258	missense_variant	MODERATE
2	105952726	G	A	0.08	ENSBTAT00000086283	missense_variant	MODERATE
2	105952726	G	A	0.08	ENSBTAT00000086292	missense_variant	MODERATE
2	107398811	G	A	0.08	ENSBTAT00000066051	missense_variant	MODERATE
2	107529986	C	T	0.05	ENSBTAT00000056702	missense_variant	MODERATE
2	107529986	C	T	0.05	ENSBTAT00000087489	missense_variant	MODERATE
2	125528391	C	T	0.08	ENSBTAT00000005043	missense_variant	MODERATE
2	129483017	C	T	0.19	ENSBTAT00000003359	missense_variant	MODERATE
2	131983187	G	A	0.17	ENSBTAT00000042698	missense_variant	MODERATE
3	20195969	C	T	0.09	ENSBTAT00000004948	missense_variant	MODERATE
3	20195969	C	T	0.09	ENSBTAT00000070315	missense_variant	MODERATE
3	33204610	C	T	0.06	ENSBTAT00000033676	missense_variant	MODERATE
3	33204610	C	T	0.06	ENSBTAT00000071160	missense_variant	MODERATE
3	62474527	G	A	0.06	ENSBTAT00000016324	missense_variant	MODERATE
3	62474527	G	A	0.06	ENSBTAT00000016328	missense_variant	MODERATE
3	62474527	G	A	0.06	ENSBTAT00000016334	missense_variant	MODERATE
3	62474527	G	A	0.06	ENSBTAT00000066211	missense_variant	MODERATE
3	62474527	G	A	0.06	ENSBTAT00000067330	missense_variant	MODERATE
3	62474527	G	A	0.06	ENSBTAT00000070624	missense_variant	MODERATE
3	62474527	G	A	0.06	ENSBTAT00000078113	missense_variant	MODERATE
3	62474527	G	A	0.06	ENSBTAT00000085201	missense_variant	MODERATE
3	81312180	T	G	0.11	ENSBTAT00000054674	missense_variant	MODERATE
3	85943399	T	A	0.09	ENSBTAT00000080890	missense_variant	MODERATE
3	85943399	T	A	0.09	ENSBTAT00000086043	missense_variant	MODERATE
3	91699009	C	T	0.08	ENSBTAT00000061631	missense_variant	MODERATE
3	91699009	C	T	0.08	ENSBTAT00000068703	missense_variant	MODERATE
3	92649045	G	T	0.08	ENSBTAT00000023928	missense_variant	MODERATE
3	92649045	G	T	0.08	ENSBTAT00000078498	missense_variant	MODERATE
3	93156759	G	A	0.08	ENSBTAT00000016615	missense_variant	MODERATE
3	100377069	G	C	0.18	ENSBTAT00000076519	missense_variant	MODERATE
3	102675699	G	A	0.08	ENSBTAT00000004921	missense_variant	MODERATE
3	102675699	G	A	0.08	ENSBTAT00000067437	missense_variant	MODERATE
3	103607894	G	A	0.11	ENSBTAT00000006021	missense_variant	MODERATE
3	103607894	G	A	0.11	ENSBTAT00000076569	missense_variant	MODERATE
3	104624657	G	A	0.09	ENSBTAT00000027644	missense_variant	MODERATE
3	106701577	G	T	0.08	ENSBTAT00000033270	missense_variant	MODERATE
3	106701577	G	T	0.08	ENSBTAT00000087050	missense_variant	MODERATE
3	108008403	C	T	0.06	ENSBTAT00000033256	missense_variant	MODERATE
3	108008403	C	T	0.06	ENSBTAT00000083509	missense_variant	MODERATE
3	112610071	A	G	0.08	ENSBTAT00000011773	missense_variant	MODERATE
3	117220072	G	C	0.06	ENSBTAT00000068452	missense_variant	MODERATE
3	117220072	G	C	0.06	ENSBTAT00000069137	missense_variant	MODERATE
3	117220072	G	C	0.06	ENSBTAT00000070824	missense_variant	MODERATE
3	117220072	G	C	0.06	ENSBTAT00000078555	missense_variant	MODERATE
3	117220072	G	C	0.06	ENSBTAT00000081349	missense_variant	MODERATE
3	117220072	G	C	0.06	ENSBTAT00000086239	missense_variant	MODERATE
3	117220072	G	C	0.06	ENSBTAT00000086267	missense_variant	MODERATE
3	120428509	G	A	0.08	ENSBTAT00000005656	stop_gained	HIGH
3	120428509	G	A	0.08	ENSBTAT00000069689	stop_gained	HIGH
4	7358544	G	T	0.08	ENSBTAT00000034269	missense_variant	MODERATE
4	7358544	G	T	0.08	ENSBTAT00000061018	missense_variant	MODERATE
4	22876242	C	A	0.06	ENSBTAT00000061250	missense_variant	MODERATE
4	22876242	C	A	0.06	ENSBTAT00000069589	missense_variant	MODERATE
4	22876242	C	A	0.06	ENSBTAT00000073444	missense_variant	MODERATE
4	22876242	C	A	0.06	ENSBTAT00000075431	missense_variant	MODERATE
4	22876242	C	A	0.06	ENSBTAT00000082627	missense_variant	MODERATE
4	29393583	C	T	0.06	ENSBTAT00000031698	missense_variant	MODERATE
4	29393583	C	T	0.06	ENSBTAT00000066932	missense_variant	MODERATE
4	29393583	C	T	0.06	ENSBTAT00000071069	missense_variant	MODERATE
4	29393583	C	T	0.06	ENSBTAT00000071824	missense_variant	MODERATE
4	29393583	C	T	0.06	ENSBTAT00000072311	missense_variant	MODERATE
4	29393583	C	T	0.06	ENSBTAT00000073046	missense_variant	MODERATE
4	29393583	C	T	0.06	ENSBTAT00000076110	missense_variant	MODERATE
4	29393583	C	T	0.06	ENSBTAT00000080060	missense_variant	MODERATE
4	29393583	C	T	0.06	ENSBTAT00000080068	missense_variant	MODERATE
4	29393583	C	T	0.06	ENSBTAT00000085109	missense_variant	MODERATE
4	33577716	A	G	0.08	ENSBTAT00000005255	missense_variant	MODERATE
4	33577716	A	G	0.08	ENSBTAT00000085380	missense_variant	MODERATE
4	40233744	C	T	0.06	ENSBTAT00000064572	missense_variant	MODERATE
4	43856807	G	A	0.09	ENSBTAT00000024520	missense_variant	MODERATE
4	43856807	G	A	0.09	ENSBTAT00000068623	missense_variant	MODERATE
4	43856807	G	A	0.09	ENSBTAT00000070966	missense_variant	MODERATE
4	43856807	G	A	0.09	ENSBTAT00000075268	missense_variant	MODERATE
4	43856807	G	A	0.09	ENSBTAT00000086112	missense_variant	MODERATE
4	44436977	G	A	0.06	ENSBTAT00000018833	missense_variant	MODERATE
4	44436977	G	A	0.06	ENSBTAT00000086672	missense_variant	MODERATE
4	63966965	A	C	0.11	ENSBTAT00000004049	missense_variant	MODERATE
4	76923139	A	G	0.06	ENSBTAT00000008304	missense_variant	MODERATE
4	76923139	A	G	0.06	ENSBTAT00000068629	missense_variant	MODERATE
4	107630373	C	T	0.06	ENSBTAT00000002373	missense_variant	MODERATE
4	107667525	T	C	0.08	ENSBTAT00000012965	missense_variant	MODERATE
4	114660555	G	A	0.12	ENSBTAT00000028347	missense_variant	MODERATE
4	114660555	G	A	0.12	ENSBTAT00000069482	missense_variant	MODERATE
5	7477085	G	A	0.08	ENSBTAT00000061560	missense_variant	MODERATE
5	7477085	G	A	0.08	ENSBTAT00000069430	missense_variant	MODERATE
5	7477085	G	A	0.08	ENSBTAT00000076048	missense_variant	MODERATE
5	7477085	G	A	0.08	ENSBTAT00000081239	missense_variant	MODERATE
5	7477085	G	A	0.08	ENSBTAT00000087197	missense_variant	MODERATE
5	26796848	C	T	0.14	ENSBTAT00000025279	missense_variant	MODERATE
5	26907516	G	T	0.12	ENSBTAT00000009070	missense_variant	MODERATE
5	26907516	G	T	0.12	ENSBTAT00000071970	missense_variant	MODERATE
5	26907516	G	T	0.12	ENSBTAT00000080918	missense_variant	MODERATE
5	27106181	C	T	0.09	ENSBTAT00000016839	missense_variant	MODERATE
5	47512428	T	TGGAGCAAATCATGTC	0.14	ENSBTAT00000063430	inframe_insertion	MODERATE
5	55867057	C	A	0.06	ENSBTAT00000023967	splice_acceptor_variant	HIGH
5	55995086	G	A	0.09	ENSBTAT00000008704	missense_variant	MODERATE
5	56924486	C	T	0.06	ENSBTAT00000012225	missense_variant	MODERATE
5	56924486	C	T	0.06	ENSBTAT00000074264	missense_variant	MODERATE
5	58595118	G	T	0.08	ENSBTAT00000064394	missense_variant	MODERATE
5	60843580	T	G	0.08	ENSBTAT00000043356	missense_variant	MODERATE
5	60843580	T	G	0.08	ENSBTAT00000067829	missense_variant	MODERATE
5	60843580	T	G	0.08	ENSBTAT00000078073	missense_variant	MODERATE
5	60843580	T	G	0.08	ENSBTAT00000081746	missense_variant	MODERATE
5	60843580	T	G	0.08	ENSBTAT00000082751	missense_variant	MODERATE
5	60843580	T	G	0.08	ENSBTAT00000084619	missense_variant	MODERATE
5	109393261	G	GAT	0.09	ENSBTAT00000024663	frameshift_variant	HIGH
5	109393293	G	GTTCTC	0.09	ENSBTAT00000024663	frameshift_variant	HIGH
6	34766618	C	G	0.06	ENSBTAT00000047683	missense_variant	MODERATE
6	34766618	C	G	0.06	ENSBTAT00000067311	missense_variant	MODERATE
6	59907486	C	T	0.11	ENSBTAT00000039647	missense_variant	MODERATE
6	59907486	C	T	0.11	ENSBTAT00000066378	missense_variant	MODERATE
6	59907486	C	T	0.11	ENSBTAT00000073192	missense_variant	MODERATE
6	59907486	C	T	0.11	ENSBTAT00000074557	missense_variant	MODERATE
6	93624933	C	T	0.14	ENSBTAT00000001500	missense_variant	MODERATE
6	93624933	C	T	0.14	ENSBTAT00000069488	missense_variant	MODERATE
6	117470994	C	T	0.06	ENSBTAT00000025537	missense_variant	MODERATE
7	2347973	G	A	0.14	ENSBTAT00000005584	missense_variant	MODERATE
7	5070939	G	T	0.06	ENSBTAT00000003033	missense_variant	MODERATE
7	6187758	C	T	0.06	ENSBTAT00000036414	missense_variant	MODERATE
7	6187758	C	T	0.06	ENSBTAT00000072716	missense_variant	MODERATE
7	10417333	G	A	0.14	ENSBTAT00000073716	missense_variant	MODERATE
7	13436243	G	C	0.98	ENSBTAT00000035274	missense_variant	MODERATE
7	16828814	C	T	0.2	ENSBTAT00000035613	missense_variant	MODERATE
7	16828814	C	T	0.2	ENSBTAT00000072679	missense_variant	MODERATE
7	16828814	C	T	0.2	ENSBTAT00000074135	missense_variant	MODERATE
7	16828814	C	T	0.2	ENSBTAT00000077629	missense_variant	MODERATE
7	16828814	C	T	0.2	ENSBTAT00000077657	missense_variant	MODERATE
7	16828814	C	T	0.2	ENSBTAT00000080476	missense_variant	MODERATE
7	16828814	C	T	0.2	ENSBTAT00000081629	missense_variant	MODERATE
7	21823613	G	C	0.08	ENSBTAT00000014945	missense_variant	MODERATE
7	30811693	C	T	0.12	ENSBTAT00000043983	missense_variant	MODERATE
7	30811693	C	T	0.12	ENSBTAT00000082993	missense_variant	MODERATE
7	30811693	C	T	0.12	ENSBTAT00000084032	missense_variant	MODERATE
7	30811693	C	T	0.12	ENSBTAT00000085434	missense_variant	MODERATE
7	34695269	T	C	0.11	ENSBTAT00000008886	missense_variant	MODERATE
7	34695269	T	C	0.11	ENSBTAT00000065277	missense_variant	MODERATE
7	34695269	T	C	0.11	ENSBTAT00000066420	missense_variant	MODERATE
7	34695269	T	C	0.11	ENSBTAT00000073702	missense_variant	MODERATE
7	34695269	T	C	0.11	ENSBTAT00000073980	missense_variant	MODERATE
7	34695269	T	C	0.11	ENSBTAT00000074955	missense_variant	MODERATE
7	34695269	T	C	0.11	ENSBTAT00000081659	missense_variant	MODERATE
7	34695269	T	C	0.11	ENSBTAT00000083073	missense_variant	MODERATE
7	40108595	C	T	0.06	ENSBTAT00000064130	missense_variant	MODERATE
7	40108595	C	T	0.06	ENSBTAT00000069332	missense_variant	MODERATE
7	40108595	C	T	0.06	ENSBTAT00000074652	missense_variant	MODERATE
7	47399934	C	T	0.14	ENSBTAT00000001648	missense_variant	MODERATE
7	47604032	C	T	0.09	ENSBTAT00000072746	missense_variant	MODERATE
7	49600804	C	T	0.08	ENSBTAT00000011535	missense_variant	MODERATE
7	49600804	C	T	0.08	ENSBTAT00000082266	missense_variant	MODERATE
7	49679823	T	C	0.09	ENSBTAT00000006958	missense_variant	MODERATE
7	49679823	T	C	0.09	ENSBTAT00000084326	missense_variant	MODERATE
7	50732272	C	T	0.08	ENSBTAT00000043061	missense_variant	MODERATE
7	52476085	T	C	0.11	ENSBTAT00000053499	missense_variant	MODERATE
7	61351617	G	A	0.09	ENSBTAT00000035157	missense_variant	MODERATE
7	69322315	C	G	0.11	ENSBTAT00000013678	missense_variant	MODERATE
7	90087073	G	A	0.09	ENSBTAT00000039933	missense_variant	MODERATE
7	94906614	T	G	0.08	ENSBTAT00000026877	missense_variant	MODERATE
7	95059183	G	A	0.3	ENSBTAT00000005786	missense_variant	MODERATE
7	95059183	G	A	0.3	ENSBTAT00000068102	missense_variant	MODERATE
7	95059183	G	A	0.3	ENSBTAT00000080085	missense_variant	MODERATE
7	95059183	G	A	0.3	ENSBTAT00000081328	missense_variant	MODERATE
7	95059183	G	A	0.3	ENSBTAT00000086919	missense_variant	MODERATE
7	96177584	T	C	0.09	ENSBTAT00000018026	missense_variant	MODERATE
7	96177584	T	C	0.09	ENSBTAT00000078466	missense_variant	MODERATE
8	7954886	G	C	0.14	ENSBTAT00000036775	missense_variant	MODERATE
8	7954886	G	C	0.14	ENSBTAT00000069368	missense_variant	MODERATE
8	8667003	C	T	0.06	ENSBTAT00000026846	missense_variant	MODERATE
8	38974404	T	C	0.11	ENSBTAT00000001692	missense_variant	MODERATE
8	38974404	T	C	0.11	ENSBTAT00000077593	missense_variant	MODERATE
8	38974404	T	C	0.11	ENSBTAT00000080494	missense_variant	MODERATE
8	38974404	T	C	0.11	ENSBTAT00000081392	missense_variant	MODERATE
8	51206363	C	T	0.08	ENSBTAT00000003560	missense_variant	MODERATE
8	51206363	C	T	0.08	ENSBTAT00000079487	missense_variant	MODERATE
8	60306607	A	G	0.08	ENSBTAT00000055323	missense_variant	MODERATE
8	69322751	G	A	0.09	ENSBTAT00000065035	missense_variant	MODERATE
8	69322751	G	A	0.09	ENSBTAT00000076687	missense_variant	MODERATE
8	69322751	G	A	0.09	ENSBTAT00000083564	missense_variant	MODERATE
8	74388226	G	A	0.12	ENSBTAT00000013134	missense_variant	MODERATE
8	74401656	G	A	0.13	ENSBTAT00000013134	missense_variant	MODERATE
8	74541376	C	A	0.11	ENSBTAT00000007819	missense_variant	MODERATE
8	74541376	C	A	0.11	ENSBTAT00000084967	missense_variant	MODERATE
8	74541376	C	A	0.11	ENSBTAT00000087333	missense_variant	MODERATE
8	86134263	C	T	0.08	ENSBTAT00000061589	missense_variant	MODERATE
8	98796582	T	C	0.08	ENSBTAT00000068408	missense_variant	MODERATE
8	103593845	C	A	0.1	ENSBTAT00000023012	missense_variant	MODERATE
9	9606193	C	T	0.08	ENSBTAT00000084600	missense_variant	MODERATE
9	31839107	G	A	0.09	ENSBTAT00000061143	missense_variant	MODERATE
9	33401253	G	A	0.11	ENSBTAT00000065858	stop_gained	HIGH
9	33401253	G	A	0.11	ENSBTAT00000068274	stop_gained	HIGH
9	33401253	G	A	0.11	ENSBTAT00000082815	stop_gained	HIGH
9	69788044	G	A	0.06	ENSBTAT00000061365	missense_variant	MODERATE
9	76576713	G	A	0.09	ENSBTAT00000039145	missense_variant	MODERATE
9	76576713	G	A	0.09	ENSBTAT00000045835	missense_variant	MODERATE
9	76576713	G	A	0.09	ENSBTAT00000078305	missense_variant	MODERATE
9	87247529	G	A	0.08	ENSBTAT00000057496	missense_variant	MODERATE
9	91497868	G	T	0.08	ENSBTAT00000045257	missense_variant	MODERATE
9	91497868	G	T	0.08	ENSBTAT00000068799	missense_variant	MODERATE
9	91497868	G	T	0.08	ENSBTAT00000069259	missense_variant	MODERATE
9	91497868	G	T	0.08	ENSBTAT00000074669	missense_variant	MODERATE
9	101984846	C	T	0.14	ENSBTAT00000044620	missense_variant	MODERATE
9	103178642	G	C	0.15	ENSBTAT00000044595	missense_variant	MODERATE
9	103178642	G	C	0.15	ENSBTAT00000073991	missense_variant	MODERATE
10	23605712	A	C	0.06	ENSBTAT00000084042	missense_variant	MODERATE
10	26302044	C	T	0.15	ENSBTAT00000004901	missense_variant	MODERATE
10	35411717	G	A	0.09	ENSBTAT00000015941	missense_variant	MODERATE
10	35411717	G	A	0.09	ENSBTAT00000081457	missense_variant	MODERATE
10	65326850	A	G	0.06	ENSBTAT00000021603	missense_variant	MODERATE
10	79711150	G	A	0.09	ENSBTAT00000025252	missense_variant	MODERATE
10	80994998	G	A	0.06	ENSBTAT00000013255	missense_variant	MODERATE
11	19655811	C	T	0.17	ENSBTAT00000053855	missense_variant	MODERATE
11	25945556	G	T	0.17	ENSBTAT00000046126	missense_variant	MODERATE
11	25945556	G	T	0.17	ENSBTAT00000073177	missense_variant	MODERATE
11	74069528	G	A	0.08	ENSBTAT00000071090	missense_variant	MODERATE
11	74069528	G	A	0.08	ENSBTAT00000086443	missense_variant	MODERATE
11	78909083	A	G	0.08	ENSBTAT00000020704	splice_acceptor_variant	HIGH
11	86891942	T	C	0.12	ENSBTAT00000032875	missense_variant	MODERATE
11	92658766	A	C	0.06	ENSBTAT00000032823	missense_variant	MODERATE
11	92658766	A	C	0.06	ENSBTAT00000068743	missense_variant	MODERATE
11	92658766	A	C	0.06	ENSBTAT00000071113	missense_variant	MODERATE
11	92658766	A	C	0.06	ENSBTAT00000072247	missense_variant	MODERATE
11	92658766	A	C	0.06	ENSBTAT00000074228	missense_variant	MODERATE
11	92658766	A	C	0.06	ENSBTAT00000077193	missense_variant	MODERATE
11	92658766	A	C	0.06	ENSBTAT00000082513	missense_variant	MODERATE
11	92658766	A	C	0.06	ENSBTAT00000085808	missense_variant	MODERATE
11	93791470	G	A	0.17	ENSBTAT00000067788	missense_variant	MODERATE
11	103052710	C	T	0.08	ENSBTAT00000067025	missense_variant	MODERATE
11	104808643	C	T	0.06	ENSBTAT00000013992	missense_variant	MODERATE
12	20372842	G	A	0.09	ENSBTAT00000026838	missense_variant	MODERATE
12	20372842	G	A	0.09	ENSBTAT00000075284	missense_variant	MODERATE
12	20372842	G	A	0.09	ENSBTAT00000077051	missense_variant	MODERATE
12	24245694	T	C	0.06	ENSBTAT00000064031	missense_variant	MODERATE
12	24245694	T	C	0.06	ENSBTAT00000079839	missense_variant	MODERATE
12	24245694	T	C	0.06	ENSBTAT00000081590	missense_variant	MODERATE
12	24245694	T	C	0.06	ENSBTAT00000083049	missense_variant	MODERATE
12	34666853	G	A	0.12	ENSBTAT00000002433	missense_variant	MODERATE
12	34666853	G	A	0.12	ENSBTAT00000074425	missense_variant	MODERATE
12	34666853	G	A	0.12	ENSBTAT00000081475	missense_variant	MODERATE
12	79123795	A	G	0.09	ENSBTAT00000001770	missense_variant	MODERATE
13	10169732	C	G	0.14	ENSBTAT00000001242	missense_variant	MODERATE
13	10169732	C	G	0.14	ENSBTAT00000069934	missense_variant	MODERATE
13	10169732	C	G	0.14	ENSBTAT00000074146	missense_variant	MODERATE
13	10169732	C	G	0.14	ENSBTAT00000081698	missense_variant	MODERATE
13	10169732	C	G	0.14	ENSBTAT00000085063	missense_variant	MODERATE
13	10169732	C	G	0.14	ENSBTAT00000086620	missense_variant	MODERATE
13	10169732	C	G	0.14	ENSBTAT00000086783	missense_variant	MODERATE
13	23497259	G	A	0.08	ENSBTAT00000055819	missense_variant	MODERATE
13	35035544	C	T	0.09	ENSBTAT00000001595	missense_variant	MODERATE
13	35035544	C	T	0.09	ENSBTAT00000086679	missense_variant	MODERATE
13	42693649	G	A	0.08	ENSBTAT00000004329	missense_variant	MODERATE
13	54923145	C	T	0.08	ENSBTAT00000003981	missense_variant	MODERATE
13	54923145	C	T	0.08	ENSBTAT00000079191	missense_variant	MODERATE
13	61362955	G	A	0.06	ENSBTAT00000019875	missense_variant	MODERATE
13	61362955	G	A	0.06	ENSBTAT00000071955	missense_variant	MODERATE
13	64904873	G	A	0.06	ENSBTAT00000009149	missense_variant	MODERATE
13	65917000	G	A	0.06	ENSBTAT00000029352	missense_variant	MODERATE
13	65917000	G	A	0.06	ENSBTAT00000084378	missense_variant	MODERATE
13	66341438	C	G	0.08	ENSBTAT00000011767	missense_variant	MODERATE
14	476873	C	T	0.06	ENSBTAT00000010194	missense_variant	MODERATE
14	476873	C	T	0.06	ENSBTAT00000075175	missense_variant	MODERATE
14	941461	G	A	0.17	ENSBTAT00000065585	missense_variant	MODERATE
14	1945393	C	T	0.12	ENSBTAT00000079036	missense_variant	MODERATE
14	13788722	C	T	0.06	ENSBTAT00000067812	missense_variant	MODERATE
14	19428387	A	T	0.09	ENSBTAT00000022631	missense_variant	MODERATE
14	19495990	C	T	0.08	ENSBTAT00000022631	missense_variant	MODERATE
14	66039010	G	C	0.08	ENSBTAT00000024232	missense_variant	MODERATE
14	69407152	A	C	0.2	ENSBTAT00000084811	missense_variant	MODERATE
14	69841401	A	C	0.2	ENSBTAT00000004929	missense_variant	MODERATE
14	69841401	A	C	0.2	ENSBTAT00000073552	missense_variant	MODERATE
14	73786377	G	A	0.09	ENSBTAT00000017598	missense_variant	MODERATE
15	5485709	A	C	0.12	ENSBTAT00000004020	missense_variant	MODERATE
15	40745239	T	C	0.06	ENSBTAT00000014505	missense_variant	MODERATE
15	40745239	T	C	0.06	ENSBTAT00000084656	missense_variant	MODERATE
15	43464372	G	A	0.06	ENSBTAT00000008297	missense_variant	MODERATE
15	43464372	G	A	0.06	ENSBTAT00000069720	missense_variant	MODERATE
15	46100964	C	G	0.12	ENSBTAT00000028185	missense_variant	MODERATE
15	56593143	G	A	0.06	ENSBTAT00000005191	missense_variant	MODERATE
15	56593143	G	A	0.06	ENSBTAT00000067955	missense_variant	MODERATE
15	56593143	G	A	0.06	ENSBTAT00000070074	missense_variant	MODERATE
15	56593143	G	A	0.06	ENSBTAT00000071696	missense_variant	MODERATE
15	56593143	G	A	0.06	ENSBTAT00000071720	missense_variant	MODERATE
15	56593143	G	A	0.06	ENSBTAT00000077853	missense_variant	MODERATE
15	56593143	G	A	0.06	ENSBTAT00000086128	missense_variant	MODERATE
15	56593143	G	A	0.06	ENSBTAT00000086263	missense_variant	MODERATE
15	65492352	G	A	0.06	ENSBTAT00000024307	missense_variant	MODERATE
15	65492352	G	A	0.06	ENSBTAT00000066871	missense_variant	MODERATE
15	65492352	G	A	0.06	ENSBTAT00000083835	missense_variant	MODERATE
15	65711963	G	A	0.06	ENSBTAT00000055025	missense_variant	MODERATE
15	65711963	G	A	0.06	ENSBTAT00000067988	missense_variant	MODERATE
15	65711963	G	A	0.06	ENSBTAT00000069059	missense_variant	MODERATE
15	65711963	G	A	0.06	ENSBTAT00000072415	missense_variant	MODERATE
15	65711963	G	A	0.06	ENSBTAT00000082456	missense_variant	MODERATE
15	65711963	G	A	0.06	ENSBTAT00000083407	missense_variant	MODERATE
15	77506316	G	A	0.06	ENSBTAT00000027858	stop_gained	HIGH
15	79665617	T	C	0.06	ENSBTAT00000031053	missense_variant	MODERATE
16	4745387	T	C	0.08	ENSBTAT00000026382	missense_variant	MODERATE
16	4745387	T	C	0.08	ENSBTAT00000081945	missense_variant	MODERATE
16	4745508	G	A	0.08	ENSBTAT00000026382	missense_variant	MODERATE
16	4745508	G	A	0.08	ENSBTAT00000081945	missense_variant	MODERATE
16	24273812	C	T	0.08	ENSBTAT00000061104	missense_variant	MODERATE
16	28609543	C	T	0.09	ENSBTAT00000021544	missense_variant	MODERATE
16	28609543	C	T	0.09	ENSBTAT00000084831	missense_variant	MODERATE
16	40106264	A	G	0.08	ENSBTAT00000046578	missense_variant	MODERATE
16	40106264	A	G	0.08	ENSBTAT00000078010	missense_variant	MODERATE
16	40106264	A	G	0.08	ENSBTAT00000081213	missense_variant	MODERATE
16	42595825	C	T	0.08	ENSBTAT00000017013	missense_variant	MODERATE
16	49214947	C	A	0.06	ENSBTAT00000026657	missense_variant	MODERATE
16	65832353	G	A	0.08	ENSBTAT00000019338	missense_variant	MODERATE
16	71518749	G	A	0.06	ENSBTAT00000024684	missense_variant	MODERATE
16	76073200	T	C	0.15	ENSBTAT00000010340	missense_variant	MODERATE
17	6649707	A	G	0.08	ENSBTAT00000022368	missense_variant	MODERATE
17	6649707	A	G	0.08	ENSBTAT00000074089	missense_variant	MODERATE
17	6649707	A	G	0.08	ENSBTAT00000081706	missense_variant	MODERATE
17	6649707	A	G	0.08	ENSBTAT00000087342	missense_variant	MODERATE
17	6651332	T	C	0.08	ENSBTAT00000022368	missense_variant	MODERATE
17	6651332	T	C	0.08	ENSBTAT00000074089	missense_variant	MODERATE
17	6651332	T	C	0.08	ENSBTAT00000081706	missense_variant	MODERATE
17	6651332	T	C	0.08	ENSBTAT00000087342	missense_variant	MODERATE
17	53851832	C	T	0.09	ENSBTAT00000004025	missense_variant	MODERATE
17	53851832	C	T	0.09	ENSBTAT00000077093	missense_variant	MODERATE
17	57168046	A	G	0.08	ENSBTAT00000009395	missense_variant	MODERATE
17	57168046	A	G	0.08	ENSBTAT00000072584	missense_variant	MODERATE
17	57168046	A	G	0.08	ENSBTAT00000079057	missense_variant	MODERATE
17	57168046	A	G	0.08	ENSBTAT00000085945	missense_variant	MODERATE
17	60704262	C	T	0.11	ENSBTAT00000045133	missense_variant	MODERATE
17	60704262	C	T	0.11	ENSBTAT00000077930	missense_variant	MODERATE
17	66034740	G	A	0.09	ENSBTAT00000008629	missense_variant	MODERATE
18	5040988	C	G	0.17	ENSBTAT00000024154	missense_variant	MODERATE
18	11644395	G	T	0.14	ENSBTAT00000013088	missense_variant	MODERATE
18	11644395	G	T	0.14	ENSBTAT00000068800	missense_variant	MODERATE
18	11644395	G	T	0.14	ENSBTAT00000072264	missense_variant	MODERATE
18	11644395	G	T	0.14	ENSBTAT00000072999	missense_variant	MODERATE
18	11644395	G	T	0.14	ENSBTAT00000081610	missense_variant	MODERATE
18	11644395	G	T	0.14	ENSBTAT00000084878	missense_variant	MODERATE
18	34844747	C	T	0.08	ENSBTAT00000046015	missense_variant	MODERATE
18	34844747	C	T	0.08	ENSBTAT00000079955	missense_variant	MODERATE
18	40597447	T	G	0.12	ENSBTAT00000009950	missense_variant	MODERATE
18	45857565	C	T	0.15	ENSBTAT00000025189	missense_variant	MODERATE
18	47757986	G	C	0.15	ENSBTAT00000054630	missense_variant	MODERATE
18	47757986	G	C	0.15	ENSBTAT00000082739	missense_variant	MODERATE
18	48167849	G	A	0.06	ENSBTAT00000056871	missense_variant	MODERATE
18	50077328	G	A	0.08	ENSBTAT00000063781	missense_variant	MODERATE
18	50956119	G	T	0.08	ENSBTAT00000043858	missense_variant	MODERATE
18	50956119	G	T	0.08	ENSBTAT00000074194	missense_variant	MODERATE
18	50956119	G	T	0.08	ENSBTAT00000083453	missense_variant	MODERATE
18	52041615	G	A	0.08	ENSBTAT00000078446	splice_donor_variant	HIGH
18	52299080	C	T	0.09	ENSBTAT00000052471	missense_variant	MODERATE
18	52299080	C	T	0.09	ENSBTAT00000075878	missense_variant	MODERATE
18	55270510	G	A	0.2	ENSBTAT00000013019	missense_variant	MODERATE
18	55270510	G	A	0.2	ENSBTAT00000069876	missense_variant	MODERATE
18	55270510	G	A	0.2	ENSBTAT00000070534	missense_variant	MODERATE
18	55270510	G	A	0.2	ENSBTAT00000074462	missense_variant	MODERATE
18	56207972	C	T	0.06	ENSBTAT00000026147	missense_variant	MODERATE
18	56207972	C	T	0.06	ENSBTAT00000068478	missense_variant	MODERATE
18	56207972	C	T	0.06	ENSBTAT00000074504	missense_variant	MODERATE
19	9420692	G	C	0.17	ENSBTAT00000001549	missense_variant	MODERATE
19	19429429	G	T	0.14	ENSBTAT00000009062	missense_variant	MODERATE
19	19960607	G	A	0.09	ENSBTAT00000035282	missense_variant	MODERATE
19	22094907	T	G	0.08	ENSBTAT00000017819	missense_variant	MODERATE
19	34410762	G	A	0.12	ENSBTAT00000043699	missense_variant	MODERATE
19	36491863	C	T	0.16	ENSBTAT00000043279	missense_variant	MODERATE
19	39734971	T	A	0.06	ENSBTAT00000011018	missense_variant	MODERATE
19	39734971	T	A	0.06	ENSBTAT00000085431	missense_variant	MODERATE
19	40837281	T	C	0.11	ENSBTAT00000020356	missense_variant	MODERATE
19	40837281	T	C	0.11	ENSBTAT00000055258	missense_variant	MODERATE
19	44126890	C	T	0.08	ENSBTAT00000025926	missense_variant	MODERATE
19	44126890	C	T	0.08	ENSBTAT00000085919	missense_variant	MODERATE
19	48676798	G	C	0.12	ENSBTAT00000024509	missense_variant	MODERATE
19	52160839	C	T	0.09	ENSBTAT00000030444	missense_variant	MODERATE
19	52160839	C	T	0.09	ENSBTAT00000066294	missense_variant	MODERATE
19	52160839	C	T	0.09	ENSBTAT00000067476	missense_variant	MODERATE
19	52160839	C	T	0.09	ENSBTAT00000082004	missense_variant	MODERATE
19	56026653	T	G	0.09	ENSBTAT00000001090	missense_variant	MODERATE
19	58056228	G	A	0.08	ENSBTAT00000068895	missense_variant	MODERATE
19	58056228	G	A	0.08	ENSBTAT00000080389	missense_variant	MODERATE
19	58056228	G	A	0.08	ENSBTAT00000080880	missense_variant	MODERATE
19	58056228	G	A	0.08	ENSBTAT00000082212	missense_variant	MODERATE
19	58118956	G	A	0.06	ENSBTAT00000007999	stop_gained	HIGH
19	61298669	C	T	0.06	ENSBTAT00000003563	missense_variant	MODERATE
19	61298669	C	T	0.06	ENSBTAT00000071601	missense_variant	MODERATE
19	61298669	C	T	0.06	ENSBTAT00000077597	missense_variant	MODERATE
19	61298669	C	T	0.06	ENSBTAT00000087391	missense_variant	MODERATE
19	61779214	T	G	0.06	ENSBTAT00000066992	missense_variant	MODERATE
19	61779214	T	G	0.06	ENSBTAT00000087045	missense_variant	MODERATE
20	71081372	G	A	0.09	ENSBTAT00000021061	missense_variant	MODERATE
21	4282851	A	G	0.11	ENSBTAT00000004397	missense_variant	MODERATE
21	4282851	A	G	0.11	ENSBTAT00000080524	missense_variant	MODERATE
21	29104379	G	C	0.06	ENSBTAT00000008785	missense_variant	MODERATE
21	29104379	G	C	0.06	ENSBTAT00000070153	missense_variant	MODERATE
21	30398992	C	T	0.06	ENSBTAT00000015943	missense_variant	MODERATE
21	32245490	C	T	0.13	ENSBTAT00000006782	missense_variant	MODERATE
21	32245490	C	T	0.13	ENSBTAT00000074851	missense_variant	MODERATE
21	32245490	C	T	0.13	ENSBTAT00000081271	missense_variant	MODERATE
21	32245490	C	T	0.13	ENSBTAT00000081327	missense_variant	MODERATE
21	32245490	C	T	0.13	ENSBTAT00000082742	missense_variant	MODERATE
21	32245490	C	T	0.13	ENSBTAT00000086465	missense_variant	MODERATE
21	65779764	G	C	0.12	ENSBTAT00000065107	missense_variant	MODERATE
21	69331998	C	T	0.08	ENSBTAT00000006305	missense_variant	MODERATE
21	69331998	C	T	0.08	ENSBTAT00000075948	missense_variant	MODERATE
21	69331998	C	T	0.08	ENSBTAT00000082875	missense_variant	MODERATE
22	240374	G	A	0.11	ENSBTAT00000040335	missense_variant	MODERATE
22	240374	G	A	0.11	ENSBTAT00000056458	missense_variant	MODERATE
22	10683731	C	T	0.08	ENSBTAT00000065280	missense_variant	MODERATE
22	50875545	C	T	0.14	ENSBTAT00000069502	missense_variant	MODERATE
22	50875545	C	T	0.14	ENSBTAT00000071610	missense_variant	MODERATE
22	50875545	C	T	0.14	ENSBTAT00000076006	missense_variant	MODERATE
22	50875545	C	T	0.14	ENSBTAT00000082510	missense_variant	MODERATE
23	7627713	C	T	0.26	ENSBTAT00000054216	missense_variant	MODERATE
23	16680981	G	A	0.09	ENSBTAT00000061262	missense_variant	MODERATE
23	24444593	G	A	0.11	ENSBTAT00000032221	missense_variant	MODERATE
23	24444593	G	A	0.11	ENSBTAT00000081027	missense_variant	MODERATE
23	24444593	G	A	0.11	ENSBTAT00000081543	missense_variant	MODERATE
23	25223987	A	C	0.09	ENSBTAT00000085668	missense_variant	MODERATE
23	25804053	G	T	0.11	ENSBTAT00000075226	missense_variant	MODERATE
23	27207452	G	A	0.08	ENSBTAT00000019179	missense_variant	MODERATE
23	27207452	G	A	0.08	ENSBTAT00000063820	missense_variant	MODERATE
23	27207452	G	A	0.08	ENSBTAT00000065259	missense_variant	MODERATE
23	27207452	G	A	0.08	ENSBTAT00000066156	missense_variant	MODERATE
23	27525516	G	GT	0.09	ENSBTAT00000035766	frameshift_variant	HIGH
23	27829001	G	T	0.06	ENSBTAT00000045242	missense_variant	MODERATE
23	29155051	C	T	0.27	ENSBTAT00000017212	missense_variant	MODERATE
23	30336815	C	T	0.06	ENSBTAT00000011774	missense_variant	MODERATE
23	35100767	G	A	0.17	ENSBTAT00000017916	missense_variant	MODERATE
23	44314414	G	A	0.12	ENSBTAT00000001655	missense_variant	MODERATE
23	44314414	G	A	0.12	ENSBTAT00000066929	missense_variant	MODERATE
23	44314414	G	A	0.12	ENSBTAT00000070944	missense_variant	MODERATE
23	44314414	G	A	0.12	ENSBTAT00000071904	missense_variant	MODERATE
23	44314414	G	A	0.12	ENSBTAT00000085644	missense_variant	MODERATE
23	44314414	G	A	0.12	ENSBTAT00000086504	missense_variant	MODERATE
24	37336387	G	A	0.12	ENSBTAT00000061582	missense_variant	MODERATE
24	41239115	G	A	0.09	ENSBTAT00000012453	missense_variant	MODERATE
24	41239115	G	A	0.09	ENSBTAT00000065698	missense_variant	MODERATE
24	41239115	G	A	0.09	ENSBTAT00000070969	missense_variant	MODERATE
24	41243190	A	C	0.09	ENSBTAT00000012453	missense_variant	MODERATE
24	41243190	A	C	0.09	ENSBTAT00000065698	missense_variant	MODERATE
24	41243190	A	C	0.09	ENSBTAT00000070969	missense_variant	MODERATE
24	46251011	C	T	0.12	ENSBTAT00000020236	missense_variant	MODERATE
24	46251011	C	T	0.12	ENSBTAT00000071302	missense_variant	MODERATE
24	46251011	C	T	0.12	ENSBTAT00000082563	missense_variant	MODERATE
24	50277985	C	T	0.06	ENSBTAT00000013073	missense_variant	MODERATE
25	1342475	G	A	0.06	ENSBTAT00000002865	missense_variant	MODERATE
25	1342475	G	A	0.06	ENSBTAT00000067975	missense_variant	MODERATE
25	1342475	G	A	0.06	ENSBTAT00000078567	missense_variant	MODERATE
25	35845905	C	T	0.13	ENSBTAT00000044014	missense_variant	MODERATE
25	37821049	A	T	0.06	ENSBTAT00000005412	missense_variant	MODERATE
25	37821049	A	T	0.06	ENSBTAT00000071464	missense_variant	MODERATE
25	37821049	A	T	0.06	ENSBTAT00000080978	missense_variant	MODERATE
25	37821049	A	T	0.06	ENSBTAT00000087095	missense_variant	MODERATE
25	37987821	C	T	0.11	ENSBTAT00000007760	missense_variant	MODERATE
25	41473217	C	T	0.08	ENSBTAT00000003969	missense_variant	MODERATE
25	41473217	C	T	0.08	ENSBTAT00000074453	missense_variant	MODERATE
26	5045117	C	G	0.15	ENSBTAT00000064432	missense_variant	MODERATE
26	5045117	C	G	0.15	ENSBTAT00000066450	missense_variant	MODERATE
26	5045117	C	G	0.15	ENSBTAT00000068052	missense_variant	MODERATE
26	5045117	C	G	0.15	ENSBTAT00000072521	missense_variant	MODERATE
26	5045117	C	G	0.15	ENSBTAT00000073506	missense_variant	MODERATE
26	5045117	C	G	0.15	ENSBTAT00000076199	missense_variant	MODERATE
26	5045117	C	G	0.15	ENSBTAT00000077639	missense_variant	MODERATE
26	5045117	C	G	0.15	ENSBTAT00000080676	missense_variant	MODERATE
26	5045117	C	G	0.15	ENSBTAT00000082863	missense_variant	MODERATE
26	5045117	C	G	0.15	ENSBTAT00000083435	missense_variant	MODERATE
26	17704723	G	A	0.14	ENSBTAT00000015593	missense_variant	MODERATE
26	24033327	A	C	0.11	ENSBTAT00000012820	missense_variant	MODERATE
26	24625372	C	T	0.09	ENSBTAT00000013271	missense_variant	MODERATE
26	24625372	C	T	0.09	ENSBTAT00000075946	missense_variant	MODERATE
28	14925263	C	G	0.06	ENSBTAT00000023314	missense_variant	MODERATE
28	14925263	C	G	0.06	ENSBTAT00000080641	missense_variant	MODERATE
28	18471934	C	T	0.06	ENSBTAT00000014000	missense_variant	MODERATE
28	18471934	C	T	0.06	ENSBTAT00000084897	missense_variant	MODERATE
28	19337446	C	G	0.06	ENSBTAT00000002067	missense_variant	MODERATE
28	19337446	C	G	0.06	ENSBTAT00000079122	missense_variant	MODERATE
28	29796763	G	A	0.08	ENSBTAT00000007806	missense_variant	MODERATE
28	29796763	G	A	0.08	ENSBTAT00000070755	missense_variant	MODERATE
28	29796763	G	A	0.08	ENSBTAT00000076172	missense_variant	MODERATE
28	29796763	G	A	0.08	ENSBTAT00000076448	missense_variant	MODERATE
28	35178714	C	A	0.06	ENSBTAT00000027890	missense_variant	MODERATE
28	35497290	G	A	0.11	ENSBTAT00000025788	missense_variant	MODERATE
28	43788362	G	A	0.11	ENSBTAT00000022369	missense_variant	MODERATE
28	43842638	G	A	0.08	ENSBTAT00000028964	missense_variant	MODERATE
28	44348584	C	T	0.09	ENSBTAT00000027080	missense_variant	MODERATE
28	44348584	C	T	0.09	ENSBTAT00000078598	missense_variant	MODERATE
29	5687426	A	C	0.11	ENSBTAT00000012117	missense_variant	MODERATE
29	38432480	G	A	0.11	ENSBTAT00000030244	stop_gained	HIGH
29	41132205	C	T	0.21	ENSBTAT00000046561	missense_variant	MODERATE
29	42113278	T	G	0.14	ENSBTAT00000025564	missense_variant	MODERATE
29	42113278	T	G	0.14	ENSBTAT00000046142	missense_variant	MODERATE
29	43118064	C	A	0.09	ENSBTAT00000009283	missense_variant	MODERATE
29	48589380	C	T	0.08	ENSBTAT00000014273	missense_variant	MODERATE
29	48589380	C	T	0.08	ENSBTAT00000071442	missense_variant	MODERATE
29	48589380	C	T	0.08	ENSBTAT00000073674	missense_variant	MODERATE
29	48589380	C	T	0.08	ENSBTAT00000084728	missense_variant	MODERATE
29	49596412	C	T	0.09	ENSBTAT00000072230	missense_variant	MODERATE
29	50905611	G	A	0.08	ENSBTAT00000034550	missense_variant	MODERATE
X	127515	G	A	0.09	ENSBTAT00000006877	stop_gained	HIGH
X	61250086	A	G	0.09	ENSBTAT00000040247	missense_variant	MODERATE
X	61250086	A	G	0.09	ENSBTAT00000069003	missense_variant	MODERATE
X	61250086	A	G	0.09	ENSBTAT00000077481	missense_variant	MODERATE
X	80206060	G	C	0.12	ENSBTAT00000025081	missense_variant	MODERATE
X	81636891	C	T	0.11	ENSBTAT00000020985	missense_variant	MODERATE
X	81636891	C	T	0.11	ENSBTAT00000070932	missense_variant	MODERATE
X	87256295	C	T	0.11	ENSBTAT00000021433	missense_variant	MODERATE
X	96335118	T	G	0.14	ENSBTAT00000069238	missense_variant	MODERATE
X	124439168	G	A	0.2	ENSBTAT00000000756	missense_variant	MODERATE

## Sheet: Table S4
Table S4. KEGG and Reactome terms enriched among genes harboring Butana-specific variants with minor allele frequency (MAF)>0.05 and predicted moderate or high impact on transcripts. Term name: functional term description, Term ID: KEGG or Reactome accession, Adjusted p-value: false discovery rate adjusted p-value, Term size: total number of genes annotated to the term in the background set, Quer…
Term name	Term ID	Adjusted p-value	Term size	Query size	Intersection size	Intersections
ECM-receptor interaction	KEGG:04512	0.0089	89	249	6	ENSBTAG00000018810,ENSBTAG00000055290,ENSBTAG00000018993, ENSBTAG00000049122, ENSBTAG00000003061,ENSBTAG00000011578
Focal adhesion	KEGG:04510	0.019	199	249	8	ENSBTAG00000018810,ENSBTAG00000055290,ENSBTAG00000018993, ENSBTAG00000049122,ENSBTAG00000003061,ENSBTAG00000008938, ENSBTAG00000014930,ENSBTAG00000002350
Toxoplasmosis	KEGG:05145	0.031	111	249	6	ENSBTAG00000055290,ENSBTAG00000006894,ENSBTAG00000038397, ENSBTAG00000020319, ENSBTAG00000025442,ENSBTAG00000003061
Immune System	REAC:R-BTA-168256	0.0022	1306	249	25	ENSBTAG00000006085,ENSBTAG00000032656,ENSBTAG00000018993, ENSBTAG00000006894,ENSBTAG00000038397,ENSBTAG00000005958, ENSBTAG00000040268,ENSBTAG00000020319,ENSBTAG00000002430, ENSBTAG00000022489,ENSBTAG00000003092,ENSBTAG00000018530, ENSBTAG00000013557,ENSBTAG00000012749,ENSBTAG00000025442, ENSBTAG00000012808,ENSBTAG00000005947,ENSBTAG00000014420, ENSBTAG00000002746,ENSBTAG00000039329,ENSBTAG000000…
Hemostasis	REAC:R-BTA-109582	0.0429	390	249	11	ENSBTAG00000000939,ENSBTAG00000006894,ENSBTAG00000018971, ENSBTAG00000018530,ENSBTAG00000019799,ENSBTAG00000005947, ENSBTAG00000008938,ENSBTAG00000021905,ENSBTAG00000001573, ENSBTAG00000011578,ENSBTAG00000010285

## Sheet: Table S5
Table S5. Genomic regions with a high density of runs of homozygosity (RoHs), referred to as RoH islands, identified in pure Butana cattle. Chr: Chromosome, Start: start position of the RoH island, End: end position of the RoH island.
Chr	Start	End	Genes overlapping with RoHs	Genes flanking RoHs within 250kb
2	30790986	30806322	CSRNP3	CSRNP3
2	70230305	70334685
4	56007646	56040668	ZNF277	ZNF277
4	56048311	56084813	ZNF277	ZNF277
4	98489979	98511906	CALD1	CALD1
4	98512383	98574343	CALD1	CALD1
5	47335351	47512428	GRIP1, ENSBTAG00000076198, HELB, ENSBTAG00000067600	GRIP1, U1, ENSBTAG00000076198, HELB, ENSBTAG00000067600
5	47512780	47518165	HELB	HELB
5	47526935	47707382	ENSBTAG00000075047, IRAK3, ENSBTAG00000074860, TMBIM4, LLPH	ENSBTAG00000075047, IRAK3, ENSBTAG00000074860, TMBIM4, LLPH
5	47787590	47902250	HMGA2	HMGA2
5	48548174	48614605	LEMD3	LEMD3
5	48643836	48681934
5	48683030	48778122	WIF1, U6	WIF1, U6
5	69742276	69800846	POLR3B	POLR3B
5	112354456	112417828	L3MBTL2, btamir2441, CHADL, RANGAP1	L3MBTL2, btamir2441, CHADL, RANGAP1
5	112444360	112446451	ZC3H7B	ZC3H7B
5	112447548	112457662	ZC3H7B	ZC3H7B
6	66343717	66443539	CORIN	CORIN
7	50264871	50265755	SIL1	SIL1
7	50271775	50283188	SIL1	SIL1
7	50307076	50342022	SIL1	SIL1
7	50416489	50428392	SIL1	SIL1
7	50505709	50569182	SIL1	SIL1
7	90728804	90776355	ENSBTAG00000073260, ENSBTAG00000074809	ENSBTAG00000073260, ENSBTAG00000070279, ENSBTAG00000074809, , ENSBTAG00000075927
7	90781547	90795047	ENSBTAG00000075927, ENSBTAG00000073260	ENSBTAG00000075927, ENSBTAG00000073260
8	53405630	53409811	VPS13A, GNA14	VPS13A, GNA14
11	7210961	7266840	IL18RAP, ENSBTAG00000074666, SLC9A4	IL18RAP, ENSBTAG00000074666, SLC9A4, U6
22	35134882	35165694	SLC25A26	SLC25A26
22	35166049	35181235	SLC25A26	SLC25A26
22	35182272	35186520	SLC25A26	SLC25A26
22	35196076	35196820	SLC25A26	SLC25A26
22	35926970	35952934	MAGI1	MAGI1
22	44161433	44171541	ARHGEF3	ARHGEF3
22	44172476	44218016	ARHGEF3	ARHGEF3
26	38297209	38400786	RAB11FIP2, ENSBTAG00000071518	RAB11FIP2, ENSBTAG00000071518
X	29956921	30008019	ENSBTAG00000074170, ENSBTAG00000071041, btamir507b	ENSBTAG00000074170, ENSBTAG00000071041, ENSBTAG00000073428, btamir507b
X	54232289	54305402	IL1RAPL2	IL1RAPL2
X	91547382	91580291	FAM120C	FAM120C
X	98637560	98818483	KDM6A	KDM6A

## Sheet: Table S6
Table S6. Gene ontology (GO) molecular function terms enriched among genes in RoH islands of Butana cattle. Source: GO category, Term name: functional term description, Term ID: KEGG or Reactome accession, Adjusted p-value: false discovery rate adjusted p-value, Term size: total number of genes annotated to the term in the background set, Query size: number of genes tested, Intersection size: num…
Source	Term name	Term id	Adjusted p-value	Term size	Query size	Intersection size	Intersections
GO:BP	positive regulation of innate immune response	GO:0045089	0.00199595	254	32	5	IL18RAP,RAB11FIP2,IRAK3,POLR3B,CHADL
GO:BP	positive regulation of response to biotic stimulus	GO:0002833	0.00278667	272	32	5	IL18RAP,RAB11FIP2,IRAK3,POLR3B,CHADL
GO:BP	biological regulation	GO:0065007	0.00354661	9688	32	21	IL18RAP,SLC9A4,CSRNP3,MAGI1,ARHGEF3, RAB11FIP2,GRIP1,HELB,IRAK3,TMBIM4, LEMD3,WIF1,POLR3B,L3MBTL2,CHADL, RANGAP1,ZC3H7B,CORIN,GNA14,IL1RAPL2, KDM6A
GO:BP	regulation of innate immune response	GO:0045088	0.00455782	301	32	5	IL18RAP,RAB11FIP2,IRAK3,POLR3B,CHADL
GO:BP	toll-like receptor signaling pathway	GO:0002224	0.00790676	49	32	3	RAB11FIP2,IRAK3,CHADL
GO:BP	positive regulation of defense response	GO:0031349	0.00844641	342	32	5	IL18RAP,RAB11FIP2,IRAK3,POLR3B,CHADL
GO:BP	regulation of response to biotic stimulus	GO:0002831	0.0109545	361	32	5	IL18RAP,RAB11FIP2,IRAK3,POLR3B,CHADL
GO:BP	positive regulation of response to external stimulus	GO:0032103	0.0288001	442	32	5	IL18RAP,RAB11FIP2,IRAK3,POLR3B,CHADL
GO:BP	regulation of biological process	GO:0050789	0.0486418	9400	32	19	IL18RAP,CSRNP3,MAGI1,ARHGEF3,RAB11FIP2, HELB,IRAK3,TMBIM4,LEMD3,WIF1,POLR3B, L3MBTL2,CHADL,RANGAP1,ZC3H7B,CORIN, GNA14,IL1RAPL2,KDM6A
GO:CC	cellular anatomical structure	GO:0110165	0.0438068	16909	32	25	IL18RAP,SLC9A4,CSRNP3,SLC25A26,MAGI1, ARHGEF3,RAB11FIP2,CALD1,HELB,IRAK3, TMBIM4,LEMD3,WIF1,POLR3B,L3MBTL2, CHADL,RANGAP1,ZC3H7B,CORIN,SIL1,VPS13A, GNA14,IL1RAPL2,FAM120C,KDM6A
HP	Osteopoikilosis	HP:0010739	0.00096885	2	32	2	HMGA2,LEMD3
HP	Chiari malformation	HP:0002308	0.00350144	110	32	4	HMGA2,LEMD3,POLR3B,KDM6A
HP	Wide nose	HP:0000445	0.00620214	127	32	4	GRIP1,HMGA2,LEMD3,KDM6A
